# Supplementary material for: ﻿Unveiling species diversity within early-diverging fungi from China II: Three new species of Absidia (Cunninghamellaceae, Mucoromycota) from Hainan Province
Source: MycoKeys. 2024 Nov 20;110:255–72. doi: 10.3897/mycokeys.110.129120 (PMC11602966; doi:10.3897/mycokeys.110.129120)
Supplement: XML Treatment for Absidia pacifica [file mycokeys.110.129120-treatment1.xml]

<!DOCTYPE tp:taxon-treatment
  PUBLIC "-//TaxonX//DTD Taxonomic Treatment Publishing DTD v0 20100105//EN" "tax-treatment-NSO.dtd">
<tp:taxon-treatment xmlns:tp="http://www.plazi.org/taxpub"><tp:treatment-meta><kwd-group><label>Taxon classification</label><kwd>
                <named-content content-type="kingdom">Fungi</named-content>
              </kwd><kwd>
                <named-content content-type="order">Mucorales</named-content>
              </kwd><kwd>
                <named-content content-type="family">Cunninghamellaceae</named-content>
              </kwd></kwd-group><mixed-citation publication-type="journal"><person-group><name><surname>Tao</surname><given-names>Meng-Fei</given-names></name><name><surname>Ding</surname><given-names>Zi-Ying</given-names></name><name><surname>Wang</surname><given-names>Yi-Xin</given-names></name><name><surname>Zhang</surname><given-names>Zhao-Xue</given-names></name><name><surname>Zhao</surname><given-names>Heng</given-names></name><name><surname>Meng</surname><given-names>Zhe</given-names></name><name><surname>Liu</surname><given-names>Xiao-Yong</given-names></name></person-group><article-title>﻿Unveiling species diversity within early-diverging fungi from China II: Three new species of <italic><tp:taxon-name><tp:taxon-name-part taxon-name-part-type="genus" reg="Absidia">Absidia</tp:taxon-name-part></tp:taxon-name></italic> (<tp:taxon-name><tp:taxon-name-part taxon-name-part-type="family">Cunninghamellaceae</tp:taxon-name-part></tp:taxon-name>, <tp:taxon-name><tp:taxon-name-part taxon-name-part-type="division">Mucoromycota</tp:taxon-name-part></tp:taxon-name>) from Hainan Province</article-title><source>MycoKeys</source><day>20</day><month>11</month><year>2024</year><volume>110</volume><fpage>255</fpage><lpage>272</lpage><pub-id pub-id-type="doi">10.3897/mycokeys.110.129120</pub-id></mixed-citation></tp:treatment-meta><tp:nomenclature><label>﻿</label><tp:taxon-name>
              <object-id xmlns:xlink="http://www.w3.org/1999/xlink" content-type="arpha" xlink:type="simple">F9AF049A-B910-530E-B72B-58CD7527AB34</object-id>
              <tp:taxon-name-part taxon-name-part-type="genus" reg="Absidia">Absidia</tp:taxon-name-part>
              <tp:taxon-name-part taxon-name-part-type="species" reg="pacifica">pacifica</tp:taxon-name-part>
              <object-id xmlns:xlink="http://www.w3.org/1999/xlink" xlink:type="simple">Fungal Names: FN 571915</object-id>
            </tp:taxon-name><tp:taxon-authority>M.F. Tao, H. Zhao &amp; X.Y. Liu</tp:taxon-authority><tp:taxon-status xmlns:xlink="http://www.w3.org/1999/xlink" xlink:type="simple">sp. nov.</tp:taxon-status><xref ref-type="fig" rid="F2">Fig. 2</xref></tp:nomenclature><tp:treatment-sec sec-type="material" id="SECID0EN3DI"><title>Type.</title><p>China • Hainan Province, Changjiang County, Bawangling National Forest Park (<named-content xmlns:xlink="http://www.w3.org/1999/xlink" content-type="dwc:verbatimCoordinates" xlink:type="simple"><named-content content-type="geo-json" specific-use="{&#34;type&#34;:&#34;Point&#34;,&#34;coordinates&#34;:[109.122750,19.085930]}" id="NCID0EW3DI" xlink:type="simple">19.08593°N, 109.12275°E</named-content></named-content>), from soil, 14 Oct 2023, M.F. Tao and X.Y. Liu, holotype <abbrev xmlns:xlink="http://www.w3.org/1999/xlink" xlink:title="Herbarium Mycologicum Academiae Sinicae, Beijing, China" id="ABBRID0E23DI" xlink:type="simple">HMAS</abbrev> 352924, ex-holotype living culture CGMCC3.27497, living cultures XG06955-16 or SAUCC6955-16.</p></tp:treatment-sec><tp:treatment-sec sec-type="etymology" id="SECID0E63DI"><title>Etymology.</title><p>The epithet <italic>pacifica</italic> (Lat.) refers to the pacifier-shaped projections.</p></tp:treatment-sec><tp:treatment-sec sec-type="description" id="SECID0EP4DI"><title>Description.</title><p>Mycelia hyaline at first, becoming brownish when mature, aseptate or irregularly septate with age, branched. Stolons hyaline to brownish, smooth, branched, 4.2–8.8 µm in diameter. Rhizoids well-developed, root-like, hyaline, simply branched. Stolons present. Sporangiophores growing from stolons, erect or slightly bent, unbranched, hyaline, single or 2–6 in whorls, 79.1–128.7 µm long, 3.0–6.5 µm wide, sometimes with a swelling beneath sporangia, with a septum 11.3–29.6 µm below apophyses. Apophyses obvious, small, hyaline, slightly pigmented, 4.6–8.4 µm wide at the base and 9.8–20.0 µm wide at the top. Sporangia globose, smooth, dark brown, deliquescent-walled, 23.6–39.2 µm long, 19.0–33.7 µm wide. Collars absent or present. Columellae mostly globose, occasionally oval, 12.8–22.1 µm long, 9.5–21.8 µm wide. Projections pacifier-like, 4.1–7.5 µm long, 1.8–3.9 µm wide. Sporangiospores variously shaped, mostly cylindrical or subglobose, smooth, hyaline, 2.8–6.2 µm long, 2.0–3.9 µm wide. Chlamydospores absent. Zygospores not found.</p></tp:treatment-sec><tp:treatment-sec sec-type="description" id="SECID0EU4DI"><title>Culture characteristics.</title><p>Colonies on PDA at 25 °C for 7 days, reaching 85 mm in diameter, exhibiting an average growth rate of approximately 11.4–12.1 mm/d, white initially, brown with age, irregularly concentrically zonate with ring, flower-shaped, irregularly in reverse, with adjoining satellite colonies at edge.</p></tp:treatment-sec><tp:treatment-sec sec-type="Maximum growth temperature" id="SECID0EZ4DI"><title>Maximum growth temperature.</title><p>35 °C.</p></tp:treatment-sec><tp:treatment-sec sec-type="Additional specimen examined" id="SECID0E54DI"><title>Additional specimen examined.</title><p>China • Hainan Province, Changjiang County, Seven Forks (<named-content xmlns:xlink="http://www.w3.org/1999/xlink" content-type="dwc:verbatimCoordinates" xlink:type="simple"><named-content content-type="geo-json" specific-use="{&#34;type&#34;:&#34;Point&#34;,&#34;coordinates&#34;:[109.150000,19.117500]}" id="NCID0EH5DI" xlink:type="simple">19.11750°N, 109.15000°E</named-content></named-content>), from soil, 11 Apr 2023, M.F. Tao and X.Y. Liu, living culture XG04136-4 or SAUCC413601; • China, Hainan Province, Changjiang County, Bawangling National Forest Park (<named-content xmlns:xlink="http://www.w3.org/1999/xlink" content-type="dwc:verbatimCoordinates" xlink:type="simple"><named-content content-type="geo-json" specific-use="{&#34;type&#34;:&#34;Point&#34;,&#34;coordinates&#34;:[109.122750,19.085930]}" id="NCID0EP5DI" xlink:type="simple">19.08593°N, 109.12275°E</named-content></named-content>), from soil, 14 Oct 2023, M.F. Tao and X.Y. Liu, living culture XG06955-15 or SAUCC6955-15.</p></tp:treatment-sec><tp:treatment-sec sec-type="notes" id="SECID0EU5DI"><title>Notes.</title><p>Phylogenetically, <italic><tp:taxon-name><tp:taxon-name-part taxon-name-part-type="genus" reg="Absidia">A.</tp:taxon-name-part><tp:taxon-name-part taxon-name-part-type="species" reg="pacifica">pacifica</tp:taxon-name-part></tp:taxon-name></italic> was closely related to <italic><tp:taxon-name><tp:taxon-name-part taxon-name-part-type="genus" reg="Absidia">A.</tp:taxon-name-part><tp:taxon-name-part taxon-name-part-type="species" reg="edaphica">edaphica</tp:taxon-name-part></tp:taxon-name></italic>. Morphologically, the sporangiophores of <italic><tp:taxon-name><tp:taxon-name-part taxon-name-part-type="genus" reg="Absidia">A.</tp:taxon-name-part><tp:taxon-name-part taxon-name-part-type="species" reg="pacifica">pacifica</tp:taxon-name-part></tp:taxon-name></italic> was longer than that of <italic><tp:taxon-name><tp:taxon-name-part taxon-name-part-type="genus" reg="Absidia">A.</tp:taxon-name-part><tp:taxon-name-part taxon-name-part-type="species" reg="edaphica">edaphica</tp:taxon-name-part></tp:taxon-name></italic> (3.0–6.5 µm vs 2.5–5.4 µm), and the distance between the septum and apophysis was shorter in <italic><tp:taxon-name><tp:taxon-name-part taxon-name-part-type="genus" reg="Absidia">A.</tp:taxon-name-part><tp:taxon-name-part taxon-name-part-type="species" reg="pacifica">pacifica</tp:taxon-name-part></tp:taxon-name></italic> than that in <italic><tp:taxon-name><tp:taxon-name-part taxon-name-part-type="genus" reg="Absidia">A.</tp:taxon-name-part><tp:taxon-name-part taxon-name-part-type="species" reg="edaphica">edaphica</tp:taxon-name-part></tp:taxon-name></italic> (11.3–29.6 µm vs 20–33.5 µm). The columellae of <italic><tp:taxon-name><tp:taxon-name-part taxon-name-part-type="genus" reg="Absidia">A.</tp:taxon-name-part><tp:taxon-name-part taxon-name-part-type="species" reg="pacifica">pacifica</tp:taxon-name-part></tp:taxon-name></italic> were larger than those of <italic><tp:taxon-name><tp:taxon-name-part taxon-name-part-type="genus" reg="Absidia">A.</tp:taxon-name-part><tp:taxon-name-part taxon-name-part-type="species" reg="edaphica">edaphica</tp:taxon-name-part></tp:taxon-name></italic> (9.5–21.8 × 12.8–22.1 μm vs 5–9.5 × 6.5–20 μm). Additionally, some columellae in <italic><tp:taxon-name><tp:taxon-name-part taxon-name-part-type="genus" reg="Absidia">A.</tp:taxon-name-part><tp:taxon-name-part taxon-name-part-type="species" reg="pacifica">pacifica</tp:taxon-name-part></tp:taxon-name></italic> lacked a collar structure. The overall length of spores in <italic><tp:taxon-name><tp:taxon-name-part taxon-name-part-type="genus" reg="Absidia">A.</tp:taxon-name-part><tp:taxon-name-part taxon-name-part-type="species" reg="pacifica">pacifica</tp:taxon-name-part></tp:taxon-name></italic> was slightly larger than that in <italic><tp:taxon-name><tp:taxon-name-part taxon-name-part-type="genus" reg="Absidia">A.</tp:taxon-name-part><tp:taxon-name-part taxon-name-part-type="species" reg="edaphica">edaphica</tp:taxon-name-part></tp:taxon-name></italic> (2.8–6.2 µm vs 3.5–5.5 µm), and the shape of sporangiospores in <italic><tp:taxon-name><tp:taxon-name-part taxon-name-part-type="genus" reg="Absidia">A.</tp:taxon-name-part><tp:taxon-name-part taxon-name-part-type="species" reg="pacifica">pacifica</tp:taxon-name-part></tp:taxon-name></italic> was more diverse. Physiologically, the maximum growth temperature for <italic><tp:taxon-name><tp:taxon-name-part taxon-name-part-type="genus" reg="Absidia">A.</tp:taxon-name-part><tp:taxon-name-part taxon-name-part-type="species" reg="pacifica">pacifica</tp:taxon-name-part></tp:taxon-name></italic> was lower than that of <italic><tp:taxon-name><tp:taxon-name-part taxon-name-part-type="genus" reg="Absidia">A.</tp:taxon-name-part><tp:taxon-name-part taxon-name-part-type="species" reg="edaphica">edaphica</tp:taxon-name-part></tp:taxon-name></italic> (35 °C vs 36 °C) (<xref ref-type="bibr" rid="B14">Hurdeal et al. 2021</xref>).</p><fig id="F2" position="float" orientation="portrait"><object-id xmlns:xlink="http://www.w3.org/1999/xlink" content-type="doi" xlink:type="simple">10.3897/mycokeys.110.129120.figure2</object-id><object-id xmlns:xlink="http://www.w3.org/1999/xlink" content-type="arpha" xlink:type="simple">32AC236E-9E28-568F-9717-0950909E8A7C</object-id><label>Figure 2.</label><caption><p><italic><tp:taxon-name><tp:taxon-name-part taxon-name-part-type="genus" reg="Absidia">Absidia</tp:taxon-name-part><tp:taxon-name-part taxon-name-part-type="species" reg="pacifica">pacifica</tp:taxon-name-part></tp:taxon-name></italic> (holotype: <abbrev xmlns:xlink="http://www.w3.org/1999/xlink" xlink:title="Herbarium Mycologicum Academiae Sinicae, Beijing, China" id="ABBRID0EMEAK" xlink:type="simple">HMAS</abbrev> 352924) <bold>a</bold> obverse and reverse of the culture on PDA <bold>b, d, e</bold> sporangia <bold>c</bold> swellings in hyphae <bold>f, g</bold> columellae <bold>h</bold> rhizoids <bold>i</bold> sporangiospores. Scale bars: 10 μm (<bold>b–i</bold>).</p></caption><graphic xmlns:xlink="http://www.w3.org/1999/xlink" xlink:href="mycokeys-110-255-g002.jpg" position="float" orientation="portrait" xlink:type="simple" id="oo_1178852.jpg"><uri content-type="original_file" xlink:type="simple">https://binary.pensoft.net/fig/1178852</uri></graphic></fig></tp:treatment-sec><ref-list><ref id="B14"><mixed-citation xmlns:xlink="http://www.w3.org/1999/xlink" xlink:type="simple"><person-group><name name-style="western"><surname>Hurdeal</surname><given-names>V G</given-names></name><name name-style="western"><surname>Gentekaki</surname><given-names>E</given-names></name><name name-style="western"><surname>Lee</surname><given-names>H B</given-names></name><name name-style="western"><surname>Jeewon</surname><given-names>R</given-names></name><name name-style="western"><surname>Hyde</surname><given-names>K D</given-names></name><name name-style="western"><surname>Tibpromma</surname><given-names>S</given-names></name><name name-style="western"><surname>Mortimer</surname><given-names>P E</given-names></name><name name-style="western"><surname>Xu</surname><given-names>J</given-names></name></person-group> (<year>2021</year>) <article-title>Mucoralean fungi in Thailand: novel species of <italic><tp:taxon-name><tp:taxon-name-part taxon-name-part-type="genus">Absidia</tp:taxon-name-part></tp:taxon-name></italic> from tropical forest soil.</article-title><source>Cryptogamie Mycol</source><volume>42</volume>: <fpage>39</fpage>–<lpage>61</lpage>. <ext-link xlink:href="10.5252/CRYPTOGAMIE-MYCOLOGIE2021V42A4" ext-link-type="doi" xlink:type="simple">https://doi.org/10.5252/CRYPTOGAMIE-MYCOLOGIE2021V42A4</ext-link></mixed-citation></ref></ref-list></tp:taxon-treatment>
