# Supplementary material for: ﻿Unveiling species diversity within early-diverging fungi from China II: Three new species of Absidia (Cunninghamellaceae, Mucoromycota) from Hainan Province
Source: MycoKeys. 2024 Nov 20;110:255–72. doi: 10.3897/mycokeys.110.129120 (PMC11602966; doi:10.3897/mycokeys.110.129120)
Supplement: XML Treatment for Absidia crystalloides [file mycokeys.110.129120-treatment2.xml]

<!DOCTYPE tp:taxon-treatment
  PUBLIC "-//TaxonX//DTD Taxonomic Treatment Publishing DTD v0 20100105//EN" "tax-treatment-NSO.dtd">
<tp:taxon-treatment xmlns:tp="http://www.plazi.org/taxpub"><tp:treatment-meta><kwd-group><label>Taxon classification</label><kwd>
                <named-content content-type="kingdom">Fungi</named-content>
              </kwd><kwd>
                <named-content content-type="order">Mucorales</named-content>
              </kwd><kwd>
                <named-content content-type="family">Cunninghamellaceae</named-content>
              </kwd></kwd-group><mixed-citation publication-type="journal"><person-group><name><surname>Tao</surname><given-names>Meng-Fei</given-names></name><name><surname>Ding</surname><given-names>Zi-Ying</given-names></name><name><surname>Wang</surname><given-names>Yi-Xin</given-names></name><name><surname>Zhang</surname><given-names>Zhao-Xue</given-names></name><name><surname>Zhao</surname><given-names>Heng</given-names></name><name><surname>Meng</surname><given-names>Zhe</given-names></name><name><surname>Liu</surname><given-names>Xiao-Yong</given-names></name></person-group><article-title>﻿Unveiling species diversity within early-diverging fungi from China II: Three new species of <italic><tp:taxon-name><tp:taxon-name-part taxon-name-part-type="genus" reg="Absidia">Absidia</tp:taxon-name-part></tp:taxon-name></italic> (<tp:taxon-name><tp:taxon-name-part taxon-name-part-type="family">Cunninghamellaceae</tp:taxon-name-part></tp:taxon-name>, <tp:taxon-name><tp:taxon-name-part taxon-name-part-type="division">Mucoromycota</tp:taxon-name-part></tp:taxon-name>) from Hainan Province</article-title><source>MycoKeys</source><day>20</day><month>11</month><year>2024</year><volume>110</volume><fpage>255</fpage><lpage>272</lpage><pub-id pub-id-type="doi">10.3897/mycokeys.110.129120</pub-id></mixed-citation></tp:treatment-meta><tp:nomenclature><label>﻿</label><tp:taxon-name>
              <object-id xmlns:xlink="http://www.w3.org/1999/xlink" content-type="arpha" xlink:type="simple">9956DCF8-D112-532A-86CB-65E9938B46EA</object-id>
              <tp:taxon-name-part taxon-name-part-type="genus" reg="Absidia">Absidia</tp:taxon-name-part>
              <tp:taxon-name-part taxon-name-part-type="species" reg="crystalloides">crystalloides</tp:taxon-name-part>
              <object-id xmlns:xlink="http://www.w3.org/1999/xlink" xlink:type="simple">Fungal Names: FN 571916</object-id>
            </tp:taxon-name><tp:taxon-authority>M.F. Tao, H. Zhao &amp; X.Y. Liu</tp:taxon-authority><tp:taxon-status xmlns:xlink="http://www.w3.org/1999/xlink" xlink:type="simple">sp. nov.</tp:taxon-status><xref ref-type="fig" rid="F3">Fig. 3</xref></tp:nomenclature><tp:treatment-sec sec-type="material" id="SECID0EQGAK"><title>Type.</title><p>China • Hainan Province, Changjiang County, Bawangling National Forest Park (<named-content xmlns:xlink="http://www.w3.org/1999/xlink" content-type="dwc:verbatimCoordinates" xlink:type="simple"><named-content content-type="geo-json" specific-use="{&#34;type&#34;:&#34;Point&#34;,&#34;coordinates&#34;:[109.122750,19.085930]}" id="NCID0EZGAK" xlink:type="simple">19.08593°N, 109.12275°E</named-content></named-content>), from soil, 14 Oct 2023, M.F. Tao and X.Y. Liu, holotype <abbrev xmlns:xlink="http://www.w3.org/1999/xlink" xlink:title="Herbarium Mycologicum Academiae Sinicae, Beijing, China" id="ABBRID0E5GAK" xlink:type="simple">HMAS</abbrev> 352925, ex-holotype living culture CGMCC3.27496, living cultures XG06948-15 or SAUCC6948-15.</p></tp:treatment-sec><tp:treatment-sec sec-type="etymology" id="SECID0ECHAK"><title>Etymology.</title><p>The epithet <italic>crystalloides</italic> (Lat.) refers to the crystal-like projections.</p></tp:treatment-sec><tp:treatment-sec sec-type="description" id="SECID0ESHAK"><title>Description.</title><p>Mycelia white at first and gradually turning to dark brown, branched, subhyaline to hyaline, aseptate or irregularly septate with age. Rhizoids well-developed, root-like, branched. Stolons hyaline, branched, brownish, smooth, 3.1–7.8 µm in diameter. Sporangiophores growing on stolons, mostly unbranched or simply branched, erect or slightly bent, smooth, single or 2–4 in whorls, 55.8–109.3 µm long, 2.6–4.7 µm wide, with one septum 12.8–24.1 µm below sporangia. Sporangia mainly globose, rarely pyriform, dark brown, smooth, subhyaline, deliquescent-walled, 23.0–28.0 µm long, 23.4–28.0 µm wide. Apophyses distinct, light brown, subhyaline, 3.9–9.4 µm wide at the base and 7.4–17.8 µm wide at the top. Collars clearly present, hyaline. Columellae subglobose to globose, smooth, 9.7–12.6 µm long, 11.7–19.5 µm wide. Projections present or absent, if present, single, crystal-like, 3.1–3.5 µm long, 1.8–2.2 µm wide. Sporangiospores smooth, hyaline, oval or fabiform, exhibiting a slight constriction at the center, 3.1–4.1 µm long, 2.1–2.8 µm wide. Chlamydospores absent. Zygospores not found.</p><fig id="F3" position="float" orientation="portrait"><object-id xmlns:xlink="http://www.w3.org/1999/xlink" content-type="doi" xlink:type="simple">10.3897/mycokeys.110.129120.figure3</object-id><object-id xmlns:xlink="http://www.w3.org/1999/xlink" content-type="arpha" xlink:type="simple">8BD35FDA-48AB-58FC-916E-48EEA7BFB1C1</object-id><label>Figure 3.</label><caption><p><italic><tp:taxon-name><tp:taxon-name-part taxon-name-part-type="genus" reg="Absidia">Absidia</tp:taxon-name-part><tp:taxon-name-part taxon-name-part-type="species" reg="crystalloides">crystalloides</tp:taxon-name-part></tp:taxon-name></italic> (holotype: <abbrev xmlns:xlink="http://www.w3.org/1999/xlink" xlink:title="Herbarium Mycologicum Academiae Sinicae, Beijing, China" id="ABBRID0EKIAK" xlink:type="simple">HMAS</abbrev> 352925) <bold>a</bold> obverse and reverse of the culture on PDA <bold>b</bold> rhizoids <bold>c, d</bold> columellae <bold>e, f</bold> sporangia <bold>g</bold> sporangiospores. Scale bars: 10 μm (<bold>b–g</bold>).</p></caption><graphic xmlns:xlink="http://www.w3.org/1999/xlink" xlink:href="mycokeys-110-255-g003.jpg" position="float" orientation="portrait" xlink:type="simple" id="oo_1178853.jpg"><uri content-type="original_file" xlink:type="simple">https://binary.pensoft.net/fig/1178853</uri></graphic></fig></tp:treatment-sec><tp:treatment-sec sec-type="description" id="SECID0E6IAK"><title>Culture characteristics.</title><p>Colonies on PDA at 25 °C for 7 days, reaching 65 mm in diameter, exhibiting an average growth rate of approximately 8.6–9.3 mm/d, white initially, gradually becoming dark brown when mature, irregularly concentrically zonate with ring, irregularly in reverse.</p></tp:treatment-sec><tp:treatment-sec sec-type="Maximum growth temperature" id="SECID0EEJAK"><title>Maximum growth temperature.</title><p>32 °C.</p></tp:treatment-sec><tp:treatment-sec sec-type="Additional specimen examined" id="SECID0EJJAK"><title>Additional specimen examined.</title><p>China • Hainan Province, Changjiang County, Bawangling National Forest Park (<named-content xmlns:xlink="http://www.w3.org/1999/xlink" content-type="dwc:verbatimCoordinates" xlink:type="simple"><named-content content-type="geo-json" specific-use="{&#34;type&#34;:&#34;Point&#34;,&#34;coordinates&#34;:[109.122750,19.085930]}" id="NCID0ESJAK" xlink:type="simple">19.08593°N, 109.12275°E</named-content></named-content>), from soil, 14 Oct 2023, M.F. Tao and X.Y. Liu, living culture XG06932-1 or SAUCC693201, XG06948-17 or SAUCC6948-17.</p></tp:treatment-sec><tp:treatment-sec sec-type="notes" id="SECID0EXJAK"><title>Notes.</title><p>Phylogenetically, <italic><tp:taxon-name><tp:taxon-name-part taxon-name-part-type="genus" reg="Absidia">A.</tp:taxon-name-part><tp:taxon-name-part taxon-name-part-type="species" reg="crystalloides">crystalloides</tp:taxon-name-part></tp:taxon-name></italic> was closely related to <italic><tp:taxon-name><tp:taxon-name-part taxon-name-part-type="genus" reg="Absidia">A.</tp:taxon-name-part><tp:taxon-name-part taxon-name-part-type="species" reg="oblongispora">oblongispora</tp:taxon-name-part></tp:taxon-name></italic> and <italic><tp:taxon-name><tp:taxon-name-part taxon-name-part-type="genus" reg="Absidia">A.</tp:taxon-name-part><tp:taxon-name-part taxon-name-part-type="species" reg="heterospora">heterospora</tp:taxon-name-part></tp:taxon-name></italic>. Compared with <italic><tp:taxon-name><tp:taxon-name-part taxon-name-part-type="genus" reg="Absidia">A.</tp:taxon-name-part><tp:taxon-name-part taxon-name-part-type="species" reg="oblongispora">oblongispora</tp:taxon-name-part></tp:taxon-name></italic>, the <italic><tp:taxon-name><tp:taxon-name-part taxon-name-part-type="genus" reg="Absidia">A.</tp:taxon-name-part><tp:taxon-name-part taxon-name-part-type="species" reg="crystalloides">crystalloides</tp:taxon-name-part></tp:taxon-name></italic> exhibited a smaller stolon diameter (3.1–7.8 µm vs 4.0–9.5 µm), the septum was positioned at a greater distance from apophyses (12.8–24.1 µm vs 9.5–16.0 µm), while sporangiophores were located at a shorter distance (55.8–109.3 µm vs 33.0–300.0 µm), apophyses had a wider base width (3.9–9.4 µm vs 3.5–7.5 µm). Physiologically, the maximum growth temperature of <italic><tp:taxon-name><tp:taxon-name-part taxon-name-part-type="genus" reg="Absidia">A.</tp:taxon-name-part><tp:taxon-name-part taxon-name-part-type="species" reg="crystalloides">crystalloides</tp:taxon-name-part></tp:taxon-name></italic> was higher (32 °C vs 31 °C). In comparison to <italic><tp:taxon-name><tp:taxon-name-part taxon-name-part-type="genus" reg="Absidia">A.</tp:taxon-name-part><tp:taxon-name-part taxon-name-part-type="species" reg="heterospora">heterospora</tp:taxon-name-part></tp:taxon-name></italic>, the <italic><tp:taxon-name><tp:taxon-name-part taxon-name-part-type="genus" reg="Absidia">A.</tp:taxon-name-part><tp:taxon-name-part taxon-name-part-type="species" reg="crystalloides">crystalloides</tp:taxon-name-part></tp:taxon-name></italic> possessed two forms of sporangiospores and had a smaller columella diameter (11.7–19.5 µm vs 10.5–34 µm) (<xref ref-type="bibr" rid="B8">Hesseltine and Ellis 1964</xref>; <xref ref-type="bibr" rid="B38">Zhao et al. 2023</xref>).</p></tp:treatment-sec><ref-list><ref id="B8"><mixed-citation xmlns:xlink="http://www.w3.org/1999/xlink" xlink:type="simple"><person-group><name name-style="western"><surname>Hesseltine</surname><given-names>CW</given-names></name><name name-style="western"><surname>Ellis</surname><given-names>JJ</given-names></name></person-group> (<year>1964</year>) The Genus <italic><tp:taxon-name><tp:taxon-name-part taxon-name-part-type="genus">Absidia</tp:taxon-name-part></tp:taxon-name></italic>: <italic><tp:taxon-name><tp:taxon-name-part taxon-name-part-type="genus">Gongronella</tp:taxon-name-part></tp:taxon-name></italic> and cylindrical-spored species of <italic><tp:taxon-name><tp:taxon-name-part taxon-name-part-type="genus">Absidia.</tp:taxon-name-part></tp:taxon-name></italic> Mycologia 56(4): 568–601. <ext-link xlink:href="10.1080/00275514.1964.12018145" ext-link-type="doi" xlink:type="simple">https://doi.org/10.1080/00275514.1964.12018145</ext-link></mixed-citation></ref><ref id="B38"><mixed-citation xmlns:xlink="http://www.w3.org/1999/xlink" xlink:type="simple"><person-group><name name-style="western"><surname>Zhao</surname><given-names>H</given-names></name><name name-style="western"><surname>Nie</surname><given-names>Y</given-names></name><name name-style="western"><surname>Zong</surname><given-names>T</given-names></name><name name-style="western"><surname>Wang</surname><given-names>K</given-names></name><name name-style="western"><surname>Lv</surname><given-names>M</given-names></name><name name-style="western"><surname>Cui</surname><given-names>Y</given-names></name><name name-style="western"><surname>Tohtirjap</surname><given-names>A</given-names></name><name name-style="western"><surname>Chen</surname><given-names>J</given-names></name><name name-style="western"><surname>Zhao</surname><given-names>C</given-names></name><name name-style="western"><surname>Wu</surname><given-names>F</given-names></name><name name-style="western"><surname>Cui</surname><given-names>B</given-names></name><name name-style="western"><surname>Yuan</surname><given-names>Y</given-names></name><name name-style="western"><surname>Dai</surname><given-names>Y</given-names></name><name name-style="western"><surname>Liu</surname><given-names>X</given-names></name></person-group> (<year>2023</year>) <article-title>Species diversity, updated classification and divergence times of the phylum <tp:taxon-name><tp:taxon-name-part taxon-name-part-type="division">Mucoromycota</tp:taxon-name-part></tp:taxon-name>.</article-title><source>Fungal Diversity</source><volume>123</volume>(<issue>1</issue>): <fpage>49</fpage>–<lpage>157</lpage>. <ext-link xlink:href="10.1007/s13225-023-00525-4" ext-link-type="doi" xlink:type="simple">https://doi.org/10.1007/s13225-023-00525-4</ext-link></mixed-citation></ref></ref-list></tp:taxon-treatment>
