# Supplementary material for: ﻿Unveiling species diversity within early-diverging fungi from China II: Three new species of Absidia (Cunninghamellaceae, Mucoromycota) from Hainan Province
Source: MycoKeys. 2024 Nov 20;110:255–72. doi: 10.3897/mycokeys.110.129120 (PMC11602966; doi:10.3897/mycokeys.110.129120)
Supplement: XML Treatment for Absidia pateriformis [file mycokeys.110.129120-treatment3.xml]

<!DOCTYPE tp:taxon-treatment
  PUBLIC "-//TaxonX//DTD Taxonomic Treatment Publishing DTD v0 20100105//EN" "tax-treatment-NSO.dtd">
<tp:taxon-treatment xmlns:tp="http://www.plazi.org/taxpub"><tp:treatment-meta><kwd-group><label>Taxon classification</label><kwd>
                <named-content content-type="kingdom">Fungi</named-content>
              </kwd><kwd>
                <named-content content-type="order">Mucorales</named-content>
              </kwd><kwd>
                <named-content content-type="family">Cunninghamellaceae</named-content>
              </kwd></kwd-group><mixed-citation publication-type="journal"><person-group><name><surname>Tao</surname><given-names>Meng-Fei</given-names></name><name><surname>Ding</surname><given-names>Zi-Ying</given-names></name><name><surname>Wang</surname><given-names>Yi-Xin</given-names></name><name><surname>Zhang</surname><given-names>Zhao-Xue</given-names></name><name><surname>Zhao</surname><given-names>Heng</given-names></name><name><surname>Meng</surname><given-names>Zhe</given-names></name><name><surname>Liu</surname><given-names>Xiao-Yong</given-names></name></person-group><article-title>﻿Unveiling species diversity within early-diverging fungi from China II: Three new species of <italic><tp:taxon-name><tp:taxon-name-part taxon-name-part-type="genus" reg="Absidia">Absidia</tp:taxon-name-part></tp:taxon-name></italic> (<tp:taxon-name><tp:taxon-name-part taxon-name-part-type="family">Cunninghamellaceae</tp:taxon-name-part></tp:taxon-name>, <tp:taxon-name><tp:taxon-name-part taxon-name-part-type="division">Mucoromycota</tp:taxon-name-part></tp:taxon-name>) from Hainan Province</article-title><source>MycoKeys</source><day>20</day><month>11</month><year>2024</year><volume>110</volume><fpage>255</fpage><lpage>272</lpage><pub-id pub-id-type="doi">10.3897/mycokeys.110.129120</pub-id></mixed-citation></tp:treatment-meta><tp:nomenclature><label>﻿</label><tp:taxon-name>
              <object-id xmlns:xlink="http://www.w3.org/1999/xlink" content-type="arpha" xlink:type="simple">4F7C09DE-C11D-543C-ADB5-8B31A4AD3FC2</object-id>
              <tp:taxon-name-part taxon-name-part-type="genus" reg="Absidia">Absidia</tp:taxon-name-part>
              <tp:taxon-name-part taxon-name-part-type="species" reg="pateriformis">pateriformis</tp:taxon-name-part>
              <object-id xmlns:xlink="http://www.w3.org/1999/xlink" xlink:type="simple">Fungal Names: FN 571917</object-id>
            </tp:taxon-name><tp:taxon-authority>M.F. Tao, H. Zhao &amp; X.Y. Liu</tp:taxon-authority><tp:taxon-status xmlns:xlink="http://www.w3.org/1999/xlink" xlink:type="simple">sp. nov.</tp:taxon-status><xref ref-type="fig" rid="F4">Fig. 4</xref></tp:nomenclature><tp:treatment-sec sec-type="material" id="SECID0EKOAK"><title>Type.</title><p>China • Hainan Province, Ledong County, Jianfengling National Forest Park (<named-content xmlns:xlink="http://www.w3.org/1999/xlink" content-type="dwc:verbatimCoordinates" xlink:type="simple"><named-content content-type="geo-json" specific-use="{&#34;type&#34;:&#34;Point&#34;,&#34;coordinates&#34;:[108.967160,18.745400]}" id="NCID0ETOAK" xlink:type="simple">18.74540°N, 108.96716°E</named-content></named-content>), from soil, 13 Oct 2023, M.F. Tao and X.Y. Liu, holotype <abbrev xmlns:xlink="http://www.w3.org/1999/xlink" xlink:title="Herbarium Mycologicum Academiae Sinicae, Beijing, China" id="ABBRID0EYOAK" xlink:type="simple">HMAS</abbrev> 352926, ex-holotype living culture CGMCC3.27495, living cultures XG06347-1 or SAUCC6347D-1.</p></tp:treatment-sec><tp:treatment-sec sec-type="etymology" id="SECID0E3OAK"><title>Etymology.</title><p>The <italic>pateriformis</italic> (Lat.) refers to its bowling-like projections.</p></tp:treatment-sec><tp:treatment-sec sec-type="description" id="SECID0EMPAK"><title>Description.</title><p>Mycelia white at first and gradually turning to light brown, aseptate or septate, branched. Rhizoids well-developed, root-like, simply branched. Stolons hyaline, branched, smooth, 4.4–9.2 µm in diameter. Sporangiophores growing on stolons, erect or slightly bent, mostly unbranched or simply branched, smooth, single or 2–4 in whorls, 33.4–156.5 µm long, 2.7–6.8 µm wide. Sporangia globose to pyriform, smooth, hyaline, deliquescent-walled, 16.8–30.6 µm long, 11.2–26.7 µm wide, and with a septum 9.4–20.6 µm below sporangia. Apophyses obvious, gradually widening from the base to the top, 3.8–11.4 µm wide at the base and 7.1–24.3 µm wide at the top, light brown, hyaline. Collars absent or present. Columellae mostly globose, occasionally oval, 10.9–25.1 µm long, 8.2–21.0 µm wide. Projections obvious, bowling-like, hyaline, single, 3.3–6.7 µm long, 1.2–4.0 µm wide. Sporangiospores smooth, hyaline, oval or globose, 3.1–4.2 µm long, 2.7–4.0 µm wide. Chlamydospores absent. Zygospores not found.</p><fig id="F4" position="float" orientation="portrait"><object-id xmlns:xlink="http://www.w3.org/1999/xlink" content-type="doi" xlink:type="simple">10.3897/mycokeys.110.129120.figure4</object-id><object-id xmlns:xlink="http://www.w3.org/1999/xlink" content-type="arpha" xlink:type="simple">20AFD59C-1840-5EDB-A1E9-D583C5A6924A</object-id><label>Figure 4.</label><caption><p><italic><tp:taxon-name><tp:taxon-name-part taxon-name-part-type="genus" reg="Absidia">Absidia</tp:taxon-name-part><tp:taxon-name-part taxon-name-part-type="species" reg="pateriformis">pateriformis</tp:taxon-name-part></tp:taxon-name></italic> (holotype: <abbrev xmlns:xlink="http://www.w3.org/1999/xlink" xlink:title="Herbarium Mycologicum Academiae Sinicae, Beijing, China" id="ABBRID0EEQAK" xlink:type="simple">HMAS</abbrev> 352926) <bold>a</bold> obverse and reverse of the culture on PDA <bold>b</bold> sporangiospores <bold>c</bold> rhizoids <bold>d</bold> columellae <bold>e–g</bold> sporangia. Scale bars: 10 μm (<bold>b–g</bold>).</p></caption><graphic xmlns:xlink="http://www.w3.org/1999/xlink" xlink:href="mycokeys-110-255-g004.jpg" position="float" orientation="portrait" xlink:type="simple" id="oo_1178854.jpg"><uri content-type="original_file" xlink:type="simple">https://binary.pensoft.net/fig/1178854</uri></graphic></fig></tp:treatment-sec><tp:treatment-sec sec-type="description" id="SECID0EZQAK"><title>Culture characteristics.</title><p>Colonies on PDA at 25 °C for 7 days, reaching 80 mm in diameter, exhibiting an average growth rate of approximately 10.7–11.4 mm/day, initially white, gradually becoming light brown and greenish when mature, regularly in reverse, petaloid at edge.</p></tp:treatment-sec><tp:treatment-sec sec-type="Maximum growth temperature" id="SECID0E5QAK"><title>Maximum growth temperature.</title><p>30 °C.</p></tp:treatment-sec><tp:treatment-sec sec-type="Additional specimen examined" id="SECID0EDRAK"><title>Additional specimen examined.</title><p>China • Hainan Province, Ledong County, Jianfengling National Forest Park (<named-content xmlns:xlink="http://www.w3.org/1999/xlink" content-type="dwc:verbatimCoordinates" xlink:type="simple"><named-content content-type="geo-json" specific-use="{&#34;type&#34;:&#34;Point&#34;,&#34;coordinates&#34;:[108.967160,18.745400]}" id="NCID0EMRAK" xlink:type="simple">18.74540°N, 108.96716°E</named-content></named-content>), from soil, 13 Oct 2023, M.F. Tao and X.Y. Liu, living culture XG06347D-2, SAUCC634702 or SAUCC6347D-2.</p></tp:treatment-sec><tp:treatment-sec sec-type="notes" id="SECID0ERRAK"><title>Notes.</title><p>In the molecular phylogeny, <italic><tp:taxon-name><tp:taxon-name-part taxon-name-part-type="genus" reg="Absidia">A.</tp:taxon-name-part><tp:taxon-name-part taxon-name-part-type="species" reg="pateriformis">pateriformis</tp:taxon-name-part></tp:taxon-name></italic> was closely related to <italic><tp:taxon-name><tp:taxon-name-part taxon-name-part-type="genus" reg="Absidia">A.</tp:taxon-name-part><tp:taxon-name-part taxon-name-part-type="species" reg="jiangxiensis">jiangxiensis</tp:taxon-name-part></tp:taxon-name></italic>. Morphologically, the sporangiophores of <italic><tp:taxon-name><tp:taxon-name-part taxon-name-part-type="genus" reg="Absidia">A.</tp:taxon-name-part><tp:taxon-name-part taxon-name-part-type="species" reg="pateriformis">pateriformis</tp:taxon-name-part></tp:taxon-name></italic> were at most four-wheeled and branched, while those of <italic><tp:taxon-name><tp:taxon-name-part taxon-name-part-type="genus" reg="Absidia">A.</tp:taxon-name-part><tp:taxon-name-part taxon-name-part-type="species" reg="jiangxiensis">jiangxiensis</tp:taxon-name-part></tp:taxon-name></italic> were at most six-wheeled and unbranched. Additionally, the maximum length of the sporangiophores in <italic><tp:taxon-name><tp:taxon-name-part taxon-name-part-type="genus" reg="Absidia">A.</tp:taxon-name-part><tp:taxon-name-part taxon-name-part-type="species" reg="jiangxiensis">jiangxiensis</tp:taxon-name-part></tp:taxon-name></italic> was significantly greater than that in <italic><tp:taxon-name><tp:taxon-name-part taxon-name-part-type="genus" reg="Absidia">A.</tp:taxon-name-part><tp:taxon-name-part taxon-name-part-type="species" reg="pateriformis">pateriformis</tp:taxon-name-part></tp:taxon-name></italic> (156.5 µm vs 280.0 µm). The sporangia size was also smaller in <italic><tp:taxon-name><tp:taxon-name-part taxon-name-part-type="genus" reg="Absidia">A.</tp:taxon-name-part><tp:taxon-name-part taxon-name-part-type="species" reg="pateriformis">pateriformis</tp:taxon-name-part></tp:taxon-name></italic> (16.8–30.6 × 11.2–26.7 μm vs 16.5–48 × 16.5–44 μm), with only one projection observed instead of two and a narrower columellae (8–21 µm vs 10–34 µm). Zygospores were not observed in <italic><tp:taxon-name><tp:taxon-name-part taxon-name-part-type="genus" reg="Absidia">A.</tp:taxon-name-part><tp:taxon-name-part taxon-name-part-type="species" reg="pateriformis">pateriformis</tp:taxon-name-part></tp:taxon-name></italic> (<xref ref-type="bibr" rid="B38">Zhao et al. 2023</xref>).</p></tp:treatment-sec><ref-list><ref id="B38"><mixed-citation xmlns:xlink="http://www.w3.org/1999/xlink" xlink:type="simple"><person-group><name name-style="western"><surname>Zhao</surname><given-names>H</given-names></name><name name-style="western"><surname>Nie</surname><given-names>Y</given-names></name><name name-style="western"><surname>Zong</surname><given-names>T</given-names></name><name name-style="western"><surname>Wang</surname><given-names>K</given-names></name><name name-style="western"><surname>Lv</surname><given-names>M</given-names></name><name name-style="western"><surname>Cui</surname><given-names>Y</given-names></name><name name-style="western"><surname>Tohtirjap</surname><given-names>A</given-names></name><name name-style="western"><surname>Chen</surname><given-names>J</given-names></name><name name-style="western"><surname>Zhao</surname><given-names>C</given-names></name><name name-style="western"><surname>Wu</surname><given-names>F</given-names></name><name name-style="western"><surname>Cui</surname><given-names>B</given-names></name><name name-style="western"><surname>Yuan</surname><given-names>Y</given-names></name><name name-style="western"><surname>Dai</surname><given-names>Y</given-names></name><name name-style="western"><surname>Liu</surname><given-names>X</given-names></name></person-group> (<year>2023</year>) <article-title>Species diversity, updated classification and divergence times of the phylum <tp:taxon-name><tp:taxon-name-part taxon-name-part-type="division">Mucoromycota</tp:taxon-name-part></tp:taxon-name>.</article-title><source>Fungal Diversity</source><volume>123</volume>(<issue>1</issue>): <fpage>49</fpage>–<lpage>157</lpage>. <ext-link xlink:href="10.1007/s13225-023-00525-4" ext-link-type="doi" xlink:type="simple">https://doi.org/10.1007/s13225-023-00525-4</ext-link></mixed-citation></ref></ref-list></tp:taxon-treatment>
