# Supplementary material for: ﻿Unveiling species diversity within early-diverging fungi from China II: Three new species of Absidia (Cunninghamellaceae, Mucoromycota) from Hainan Province
Source: MycoKeys. 2024 Nov 20;110:255–72. doi: 10.3897/mycokeys.110.129120 (PMC11602966; doi:10.3897/mycokeys.110.129120)
Supplement: Supplementary material 2 — The combined ITS + LSU + TEF + ACT + SSU sequence matrix used in this study [file mycokeys-110-255-s002.fas]

>AbsidiaabundansXY09265
--------------------------------GGCTTTCTCTTTTTTTAAAGGGAGGGTT----TCCATACTCTATTTCTGTG------------CACTG------TTTTTT----------------------------------------TTTTTTTAGGTTAAC------------------------------------CCTCCTT-----------AGGGGGAGTTGCCTAATACCCCTG-----------------GGTAGCCTTTTTG--------------------------------TTTTTTCCTT--TGGGA---------------GAAA----ATGAACTACCCAGTC---------------------------------AAAATA--TTAT-ACT-------ATTTC------TGACTGAAC----CTAACA-GAAA----------------ATTGTTAATTAT--ATA-AACAACTTTCAGCAATGGATCTCTCGGCTTTCGTATCGATGAAGAACGCAGCAAATCGCGATATGTAGTGTGATCTGCCTATAGTGAATCATCAAATTTTTGAACGCATCTTGCACCCTTGGGTATTCCTGAGGGTACGCCTGTTTCAGTATCATTTTAA-CC-----TTTTC--CTCGGTCA---------TTTAGTT--------GACTAGGAAAAAAAATG---ACTATTGG-CCCTGAGAAA-----------------TTTTCT-----------------TTCTTCACGGCTTAAAT------CCTCGGTC--------------AGTTTGGCT---GGTAAT----TACC-TTTTG------GT-AGATTCTCTCTC-----CTAAAAGT----------------AACCCTATCCAC--------------------------------------------------------CTTATTTGACCC--AAATC-AACCATC--------------------------------------------------------------------------------------------------------------------------------------------------------------------------------------------------------------CAGGTTGTTTGGTATTGCAGCCTAAAGTTGGAGGTAAATCTCTCCTAAAGCTAAATATTGACGAAAGACCGATAGCGAACAAGTACCGTGAGGGAAAGATGAAAAGCACCTTGAAAAGGGGGTC-AAAAAGTACGTGAAATTGCTGAAAGG-GAACGGTATGAAATCAGACTGTCTTTTTGGTAATCAGCCTGGGCTTTGGCCTGGGTGCAC---TTGCCAGTAAGTACAGCCTACGACAATTTGAAG-CGTGGGAAAAAATCAGGGGGAATGTGGCCTCGGC-TTCG-GCGGAGGTGTTATAGCCCTTTGAAAAATACCATGCTTTGGATTGAGGACTGCAGTGAG-CC-ATTA-----GGGATGA--ACTGT-AGGCGCTTAGTTTCG-GTAAAGAAGGAATCTCTGCT-TCGGGTGGTGCCTTTTTTACCGGGATTAAC-CCGTTTACTTTT-TCTTTTTCTCGCTTAGGTCGTAGGCATAATGATTT-TATATCAC-C----------------------------------------------------------------------------------------------------------------------------------------------------------------------------------------------------------------------------------------------------------------------------------------------------------------------------------------------------------------------------------------------------------------------------------------------------------------CAGGTTGTTTGGTATTGCAGCCTAAAGTTGGAGGTAAATCTCTCCTAAAGCTAAATATTGACGAAAGACCGATAGCGAACAAGTACCGTGAGGGAAAGATGAAAAGCACCTTGAAAAGGGGGTC-AAAAAGTACGTGAAATTGCTGAAAGG-GAACGGTATGAAATCAGACTGTCTTTTTGGTAATCAGCCTGGGCTTTGGCCTGGGTGCAC---TTGCCAGTAAGTACAGCCTACGACAATTTGAAG-CGTGGGAAAAAATCAGGGGGAATGTGGCCTCGGC-TTCG-GCGGAGGTGTTATAGCCCTTTGAAAAATACCATGCTTTGGATTGAGGACTGCAGTGAG-CC-ATTA-----GGGATGA--ACTGT-AGGCGCTTAGTTTCG-GTAAAGAAGGAATCTCTGCT-TCGGGTGGTGCCTTTTTTACCGGGATTAAC-CCGTTTACTTTT-TCTTTTTCTCGCTTAGGTCGTAGGCATAATGATTT-TATATCACC---------------------------------------------------------------------------------------------------------------------------------------------------------------------------------------------------------------------------------------------------------------------------------------------------------------------------------------------------------------------------------------------------------------------------------------------------------------------------------------------------------------------------------------------------------------------------------------------------------------------------------------------------------------------------------------------------------------------------------------------------------------------------------------------------------------------------------------------------------------------------------------------------------------------------------------------------------------------------------------------------------------------------------------------------------------------------------------------------------------------------------------------------------------------------------------------------------------------------------------------------------------------------------------------------------------------------------------------------------------------------------------------------------------------------------------------------------------------------------------------------------------------------------------------------------------------------------------------------------------------------------------------------------------------------------------------------------------------------------------------------------------------------------------------------------------------------------------------------------------------------------------------------------------------------------------------------------------------------------------------------------------------------------------------------------------------------------------------------------------------------------------------------------------------------------------------------------------------
>AbsidiaabundansCGMCC316255
--------------------------------GGCTTTCTCTTTTTTTAAAGGGAGGGTT----TCCATACTCTATTTCTGTG------------CACTG------TTTTTT----------------------------------------TTTTTTTAGGTTAAC------------------------------------CCTCCTT-----------AGGGGGAGTTGCCTAATACCCCTG-----------------GGTAGCCTTTTTG--------------------------------TTTTTTCCTT--TGGGA---------------GAAA----ATGAACTACCCAGTC---------------------------------AAAATA--TTAT-ACT-------ATTTC------TGACTGAAC----CTAACA-GAAA----------------ATTGTTAATTAT--ATA-AACAACTTTCAGCAATGGATCTCTCGGCTTTCGTATCGATGAAGAACGCAGCAAATCGCGATATGTAGTGTGATCTGCCTATAGTGAATCATCAAATTTTTGAACGCATCTTGCACCCTTGGGTATTCCTGAGGGTACGCCTGTTTCAGTATCATTTTAA-CC-----TTTTC--CTCGGTCA---------TTTAGTT--------GACTAGGAAAAAAAATG---ACTATTGG-CCCTGAGAAA-----------------TTTTCT-----------------TTCTTCACGGCTTAAAT------CCTCGGTC--------------AGTTTGGCT---GGTAAT----TACC-TTTTG------GT-AGATTCTCTCYC-----CTAAAAGT----------------AACCCTATCCAC--------------------------------------------------------CTTATTTGACCC--AAATC-AACCAT--------------------------------------------------------------------------------------------------------------------------------------------------------------------------------------------T-GCTCTTTAGCGAAGAGTCAGGTTGTTTGGTATTGCAGCCTAAAGTTGGAGGTAAATCTCTCCTAAAGCTAAATATTGACGAAAGACCGATAGCGAACAAGTACCGTGAGGGAAAGATGAAAAGCACCTTGAAAAGGGGGTC-AAAAAGTACGTGAAATTGCTGAAAGG-GAACGGTATGAAATCAGACTGTCTTTTTGGTAATCAGCCTGGGCTTTGGCCTGGGTGCAC---TTGCCAGTAAGTACAGCCTACGACAATTTGAAG-CGTGGGAAAAAATCAGGGGGAATGTGGCCTCGGC-TTCG-GCGGAGGTGTTATAGCCCTTTGAAAAATACCATGCTTTGGATTGAGGACTGCAGTGAG-CC-ATTA-----GGGATGA--ACTGT-AGGCGCTTAGTTTCG-GTAAAGAAGGAATCTCTGCT-TCGGGTGGTGCCTTTTTTACCGGGATTAAC-CCGTTTACTTTT-TCTTTTTCTCGCTTAGGTCGTAGGCATAATGATTT-TATATCAC-C---------------------------------------------------------------------------------------------------------------------------------------------------------------------------------------------------------------------------------------------------------------------------------------------------------------------------------------------------------------------------------------------------------------------------------------------T-GCTCTTTAGCGAAGAGTCAGGTTGTTTGGTATTGCAGCCTAAAGTTGGAGGTAAATCTCTCCTAAAGCTAAATATTGACGAAAGACCGATAGCGAACAAGTACCGTGAGGGAAAGATGAAAAGCACCTTGAAAAGGGGGTC-AAAAAGTACGTGAAATTGCTGAAAGG-GAACGGTATGAAATCAGACTGTCTTTTTGGTAATCAGCCTGGGCTTTGGCCTGGGTGCAC---TTGCCAGTAAGTACAGCCTACGACAATTTGAAG-CGTGGGAAAAAATCAGGGGGAATGTGGCCTCGGC-TTCG-GCGGAGGTGTTATAGCCCTTTGAAAAATACCATGCTTTGGATTGAGGACTGCAGTGAG-CC-ATTA-----GGGATGA--ACTGT-AGGCGCTTAGTTTCG-GTAAAGAAGGAATCTCTGCT-TCGGGTGGTGCCTTTTTTACCGGGATTAAC-CCGTTTACTTTT-TCTTTTTCTCGCTTAGGTCGTAGGCATAATGATTT-TATATCACC---------------------------------------------------------------------------------------------------------------------------------------------------------------------------------------------------------------------------------------------------------------------------------------------------------------------------------------------------------------------------------------------------------------------------------------------------------------------------------------------------------------------------------------------------------------------------------------------------------------------------------------------------------------------------------------------------------------------------------------------------------------------------------------------------------------------------------------------------------------------------------------------------------------------------------------------------------------------------------------------------------------------------------------------------------------------------------------------------------------------------------------------------------------------------------------------------------------------------------------------------------------------------------------------------------------------------------------------------------------------------------------------------------------------------------------------------------------------------------------------------------------------------------------------------------------------------------------------------------------------------------------------------------------------------------------------------------------------------------------------------------------------------------------------------------------------------------------------------------------------------------------------------------------------------------------------------------------------------------------------------------------------------------------------------------------------------------------------------------------------------------------------------------------------------------------------------------------------
>AbsidiaabundansXY09274
--------------------------------GGCTTTCTCTTTTTTTAAAGGGAGGGTT----TCCATACTCTATTTCTGTG------------CACTG------TTTTTT----------------------------------------TTTTTTTAGGTTAAC------------------------------------CCTCCTT-----------AGGGGGAGTTGCCTAATACCCCTG-----------------GGTAGCCTTTTTG--------------------------------TTTTTTCCTT--TGGGA---------------GAAA----ATGAACTACCCAGTC---------------------------------AAAATA--TTAT-ACT-------ATTTC------TGACTGAAC----CTAACA-GAAA----------------ATTGTTAATTAT--ATA-AACAACTTTCAGCAATGGATCTCTCGGCTTTCGTATCGATGAAGAACGCAGCAAATCGCGATATGTAGTGTGATCTGCCTATAGTGAATCATCAAATTTTTGAACGCATCTTGCACCCTTGGGTATTCCTGAGGGTACGCCTGTTTCAGTATCATTTTAA-CC-----TTTTC--CTCGGTCA---------TTTAGTT--------GACTAGGAAAAAAAATG---ACTATTGG-CCCTGAGAAA-----------------TTTTCT-----------------TTCTTCACGGCTTAAAT------CCTCGGTC--------------AGTTTGGCT---GGTAAT----TACC-TTTTG------GT-AGATTCTCTCTC-----CTAAAAGT----------------AACCCTATCCAC--------------------------------------------------------CTTATTTGACCC--AAATC-ACACCAT-------------------------------------------------------------------------------------------------------------------------------------------------------------------------------------------T-GCTCTTTAGCGAAGAGTCAGGTTGTTTGGTATTGCAGCCTAAAGTTGGAGGTAAATCTCTCCTAAAGCTAAATATTGACGAAAGACCGATAGCGAACAAGTACCGTGAGGGAAAGATGAAAAGCACCTTGAAAAGGGGGTC-AAAAAGTACGTGAAATTGCTGAAAGG-GAACGGTATGAAATCAGACTGTCTTTTTGGTAATCAGCCTGGGCTTTGGCCTGGGTGCAC---TTGCCAGTAAGTACAGCCTACGACAATTTGAAG-CGTGGGAAAAAATCAGGGGGAATGTGGCCTCGGC-TTCG-GCGGAGGTGTTATAGCCCTTTGAAAAATACCATGCTTTGGATTGAGGACTGCAGTGAG-CC-ATTA-----GGGATGA--ACTGT-AGGCGCTTAGTTTCG-GTAAAGAAGGAATCTCTGCT-TCGGGTGGTGCCTTTTTTACCGGGATTAAC-CCGTTTACTTTT-TCTTTTTCTCGCTTAGGTCGTAGGCATAATGATTT-TATATCAC-C---------------------------------------------------------------------------------------------------------------------------------------------------------------------------------------------------------------------------------------------------------------------------------------------------------------------------------------------------------------------------------------------------------------------------------------------T-GCTCTTTAGCGAAGAGTCAGGTTGTTTGGTATTGCAGCCTAAAGTTGGAGGTAAATCTCTCCTAAAGCTAAATATTGACGAAAGACCGATAGCGAACAAGTACCGTGAGGGAAAGATGAAAAGCACCTTGAAAAGGGGGTC-AAAAAGTACGTGAAATTGCTGAAAGG-GAACGGTATGAAATCAGACTGTCTTTTTGGTAATCAGCCTGGGCTTTGGCCTGGGTGCAC---TTGCCAGTAAGTACAGCCTACGACAATTTGAAG-CGTGGGAAAAAATCAGGGGGAATGTGGCCTCGGC-TTCG-GCGGAGGTGTTATAGCCCTTTGAAAAATACCATGCTTTGGATTGAGGACTGCAGTGAG-CC-ATTA-----GGGATGA--ACTGT-AGGCGCTTAGTTTCG-GTAAAGAAGGAATCTCTGCT-TCGGGTGGTGCCTTTTTTACCGGGATTAAC-CCGTTTACTTTT-TCTTTTTCTCGCTTAGGTCGTAGGCATAATGATTT-TATATCACC---------------------------------------------------------------------------------------------------------------------------------------------------------------------------------------------------------------------------------------------------------------------------------------------------------------------------------------------------------------------------------------------------------------------------------------------------------------------------------------------------------------------------------------------------------------------------------------------------------------------------------------------------------------------------------------------------------------------------------------------------------------------------------------------------------------------------------------------------------------------------------------------------------------------------------------------------------------------------------------------------------------------------------------------------------------------------------------------------------------------------------------------------------------------------------------------------------------------------------------------------------------------------------------------------------------------------------------------------------------------------------------------------------------------------------------------------------------------------------------------------------------------------------------------------------------------------------------------------------------------------------------------------------------------------------------------------------------------------------------------------------------------------------------------------------------------------------------------------------------------------------------------------------------------------------------------------------------------------------------------------------------------------------------------------------------------------------------------------------------------------------------------------------------------------------------------------------------------
>AbsidiaaguabelensisURM8213
TTAAAAATGC---------------------TGGGCTCACTCTTTTGCGAGTC-----------TCCACTTTTTTATTCTGTG------------CACCG------TTTTAA----------------------------------------TTTGGGGGTCGAATTCATTTT------------------------------CGGCCGC----------------------------CGCCCTG-----------------GGTTGGTTCG-----------------------------------CTTTTTCCTT--TGGGA-----------------GATTGTTTCGGCCGCCCAGAT---------------------------------CAATTA--TTAT-ACT-------ATTA-------TGACTGAAC---CATAACA-GAAA-----------------TTGTTAACAT---ATA-AACAACTTTCAGCAATGGATCTCTCGGCTTTCGTATCGATGAAGAACGCAGCAAATCGCGATATGTAGTGTGATCTGCCTATAGTGAATCATCAAATCTTTGAACGCATCTTGCACCTCTGGGTATTCCTGGAGGTACGCCTGTTTCAGTATCATTATAA-CT-----TCTTC--CCATACTA---------TTTGGGT----------------GGAAAAATT---ACTACTGGCCCTTGAGGAAAGGGTGGATT-------CGTTCC-------------GCCCGCCTTCACGGCTTAAAT--ATGATCTGGTTT-------------CTTTTTAACC--GGCTAGT----TACC-TTTTG------GT-AGATTCATCTTT-----CAAAAAAA----------------AAACCTAGTCAGC--------TAGAAAAGCCACTCACCCCAA--------------------------AAAACTTGATCTG-AAATC-AGGCGGGAAGTAACGGCG-AGTG-AACAGGG-AAAAGCTCAAAGTTGGAACC-TCCTGG-CCCTAGGCCTGGCGGA-TTGTAAACTAAAGCTTT-CGAGTAGCTC-GGCTAGCCCAGTAAATAAG--TTCTCTGGAAAGGGACGACAAAGAGGGTG-AAATCCCCGTTTTTGGCTGGAGCA-TAGTCCTGCGTTT-GCTTGGAAGTGAAGAGTCAGGTTGTTTGGTATTGCAGCCTAAAGTGGGAGGTAAATCTCTCCTAAAGCTAAATATTGACGAAAGACCGATAGCGAACAAGTACCGTGAGGGAAAGATGAAAAGCACCTTGAAAAGGGGGTC-AAAAAGTACGTGAAATTGCTGAAAGG-GAACCGTATGAAATCAGCCTGTCTCTTTGGTAATCAGCCTGGACTTTGGTCTGGGTGCAC---TTGCCAGTGAGT-CAGCCTACGACAATTTGACC-TGGGGGAAAAAATCAGGGGGAATGTGGCCTCGGC-TTCG-GTTGAGGTGTTATAGCCCCTTGAAAAATACTCTGGGTTGGATTGAGGACTGCAGCGAG-CC-TTAT-----GGGATGA--ACTGT-GGGTGCTTGGTCATG-TCTAGAAAGAAATCTCTATC-TCTGGTAGTGTCTTTTTAGTTGTGGTCAAC-TCGCCTACTTTT-TCTTTTTCTCGCTTAGGTCGTAGGCATAATGATTT-TATATGAC-CCGTCTTGAAACACGGACCAAGGAGTCCACCATGGTTGCGAGTCTTTGGGTGTAAAAACTCATGGGCGGAAGGAAACTGACCAAGATATGAAGGC-CGC-AAGGCTGGCAATATCCTCCAGCGAGGACG-TTTTATACTGAATTGACTGAGAGAAAGCAATCATGATGGGACCCGAAAGATGGTGAACT-ATACTTG-AATAGGGTGAAG-CCAG-----ACCCTAGTAACGGCG-AGTG--------AACAGGG-A------------AAAGCTCAAAGTTGGAACC-TCCTGG-CCCTAGGCCTGGCGGA-TTGTAAACTAAAGCTTT-CGAGTAGCTC-GGCTAGCCCAGTAAATAAG--TTCTCTGGAAAGGGACGACAAAGAGGGTG-AAATCCCCGTTTTTGGCTGGAGCA-TAGTCCTGCGTTT-GCTTGGAAGTGAAGAGTCAGGTTGTTTGGTATTGCAGCCTAAAGTGGGAGGTAAATCTCTCCTAAAGCTAAATATTGACGAAAGACCGATAGCGAACAAGTACCGTGAGGGAAAGATGAAAAGCACCTTGAAAAGGGGGTC-AAAAAGTACGTGAAATTGCTGAAAGG-GAACCGTATGAAATCAGCCTGTCTCTTTGGTAATCAGCCTGGACTTTGGTCTGGGTGCAC---TTGCCAGTGAGT-CAGCCTACGACAATTTGACC-TGGGGGAAAAAATCAGGGGGAATGTGGCCTCGGC-TTCG-GTTGAGGTGTTATAGCCCCTTGAAAAATACTCTGGGTTGGATTGAGGACTGCAGCGAG-CC-TTAT-----GGGATGA--ACTGT-GGGTGCTTGGTCATG-TCTAGAAAGAAATCTCTATC-TCTGGTAGTGTCTTTTTAGTTGTGGTCAAC-TCGCCTACTTTT-TCTTTTTCTCGCTTAGGTCGTAGGCATAATGATTT-TATATGACC-CGTCTTGAAACACGGACCAAGGAGTCCACCATGGTTGCGAGTCTTTGGGTGTAAAAACTCATGGGCGGAAGGAAACTGACCAAGATATGAAGGC-CGC-AAGGCTGGCAATATCCTCCAGCGAGGACG-TTTTATACTGAATTGACTGAGAGAAAGCAATCATGATGGGACCCGAAAGATGGTGAACT-ATACTTG-AATAGGGTGAAG-CCAGAG--------------------------------------------------------------------------------------------------------------------------------------------------------------------------------------------------------------------------------------------------------------------------------------------------------------------------------------------------------------------------------------------------------------------------------------------------------------------------------------------------------------------------------------------------------------------------------------------------------------------------------------------------------------------------------------------------------------------------------------------------------------------------------------------------------------------------------------------------------------------------------------------------------------------------------------------------------------------------------------------------------------------------------------------------------------------------------------------------------------------------------------------------------------------------------------------------------------------------------------------------------------------------------------------------------------------------------------------------------------------------------------------------------------------------------------------------------------------------------------------------------------------------------------------------------------------------------------------------------------------------------------------------------------------------------------------------------------------------------------------------------------------------------------------------------------------------------------------------------------------------------------------------------------------------------------------------------------------------------------------
>AbsidiaalpinaCGMCC316104
TTAAAAATGC----------------------GGGGCTGGTCTATTTCAGGGCAGC--------CTTCTTAATTTTTTCTGTG------------CACTG------TTTATT----------------------------------------TTTTGGCTGAATATTCATTTATT----------------------------CGGCCTA------------------------------CTCTG-----------------GGCATGATCT-----------------------------------CTTTTTTCCT--CGGGG---------------AAAA---GTAGGATTGCCC-------------------------------------GGTTTA--TTAT-ACT-------ATTT-------CGACTGAAC----CAAACAAGAAA----------------TTTGTTAAC-----ATA-AACAACTTTCAGCAATGGATCTCTCGGCTTTCGTATCGATGAAGAACGCAGCAAATCGCGATATGTAGTGTGATCTGCCCATAGTGAATCATCAAATTTTTGAACGCATCTTGCACCCTTGGGTATTCCTGAGGGTACGCCTGTTTCAGTATCATTCTAA-CT-----TCTTC-TCCCCATGA---------TTTGGGG-------------GGTGGAAAAATC---ACCATTGG-CCTGGTTCGGCGCG-------------TTCTGA-------------ATGCGCTTGCTTGGCTTGAAT---AAGACTCGGTT----------------TTTGACT--GGGTAGT----TACC-TTTTG------GT-AG-TGAATTCTG-----CAAAAAGTAA--------------AAACTTCTCCATA--------TAAAACTCGGGCGTTTCGCCCAAAACTCA------------------TATACTTGATCTG-AAATC-AGGCGGGA---------------------------------------------------------------------------------------------------------------------------------------------------------------------------------------------------------------------------------------------------------------------------------------------------------------------------------------------------------------------------------------------------------------------------------------------------------------------------------------------------------------------------------------------------------------------------------------------------------------------------------------------------------------------------------------------------------------------------------------------------------------------------------------------------------------------------------------------------------------------------------------------------------------------------------------------------------------------------------------------------------------------------------------------------------------------------------------------------------------------------------------------------------------------------------------------------------------------------------------------------------------------------------------------------------------------------------------------------------------------------------------------------------------------------------------------------------------------------------------------------------------------------------------------------------------------------------------------------------------------------------------------------------------------------------------------------------------------------------------------------------------------------------------------------------------------------------------------------------------------------------------------------------------------------------------------------------------------------------------------------------------------------------------------------------------------------------------------------------------------------------------------------------------------------------------------------------------------------------------------------------------------------------------------------------------------------------------------------------------------------------------------------------------------------------------------------------------------------------------------------------------------------------------------------------------------------------------------------------------------------------------------------------------------------------------------------------------------------------------------------------------------------------------------------------------------------------------------------------------------------------------------------------------------------------------------------------------------------------------------------------------------------------------------------------------------------------------------------------------------------------------------------------------------------------------------------------------------------------------------------------------------------------------------------------------------------------------------------------------------------------------------------------------------------------------------------------------------------------------------------------------------------------------------------------------------------------------------------------------------------------------------------------------------------------------------------------------------------------------------------------------------------------------------------------------------------------------------------------------------------------------------------------------------------------------------
>AbsidiaampullaceaCGMCC316054
TTAAAAATGC---------------------TGGGCTTGTTCTCTTCAGGGCAA----------CCCTCCTATTTTTTCTGTG------------CACTG------TTTTTT----------------------------------------TTAGCTGTTTAT---------------------------------------TCAGCTG------------------------------CCCTG-----------------GGCATGATCT-----------------------------------TTTTTTCTCT--CGGGA---------------AAAA---ATAGGATTGCCC-------------------------------------GGTTTA--TTTT-ACT-------ATTT-------CGACTGAAC---CAAACAA-GAAA----------------TTTGTTAATTT---AGA-AACAATTTTCAGCAATGGATCTCTCGGCTTTCGTATCGATGAAGAACGCAGCAAATCGCGATATGTAGTGTGATCTGCCCATAGTGAATCATCAAATTTTTGAACGCATCTTGCACCTTTGGGTATTCCTGAAGGTACGCCTGTTTCAGTATCATTCTAA-CT-----TCTTT-TCCCTATCA---------TGGGGGC---------------TGGAAAAATC---ACCATTGG-CCTGGCTATA-----ACGTC-------TTTTTA-------------GGCGTGTTGCTTGGTTTGAAT---AAAACTCGGTT----------------TTTGACT--GGGTAGT----TACC-TTTTG------GT-AG-TGAATTCTG-----CTCTAAAGTAAAACTT----------TCCTATGAAAA--------AACAAAGGTTTCGGCCTAAATATTCA---------------------TAAACTTGATCTG-AAATC-AGGCGGGAAGTAACGGCG-AGTG-AACAGGG-AAAAGCTCAAAGTTGGAACC-TCCTAG-CCTTACGTTACGCGGA-TTGTAAACTAAAGCTCT-TGAGTAGTTT-GGCTGGCTCGGTAAATAAG--TTCTCTGGAAAGGGACGACAAAGAGGGTG-AAATCCCCGTTTTTGGCCGAAGCT-TAGTCTTGCGTTT-GCTTGGGAGTGAAGAGTCAGGTTGTTTGGTATTGCAGCCTAAAGTTGGAGGTAAATCTCTCCTAAAGCTAAATATTGACGAAAGACCGATAGCGAACAAGTACCGTGAGGGAAAGATGAAAAGCACCTTGAAAAGGGGGTC-AAAAAGTACGTGAAATTGCTGAAAGG-GAACCGTATGAAATCAGCTTGGCCGTTTGGTAATCAACCTAGACTTTGGTTTGGGTGCAC---TTGCCATATGGTACAGCCTGCGACAATTTGATT-TGGGGGAAAAAATGAGAGAGAATGTGGCCTTGTC-TTCG-GGGGAGGTGTTATAGCTCTTTTAAAAATACTCTGGATTGGATTGAGGATCGCAGCGAG-CC-TTTA-----GGGATGA--ACTGT-GGGTGCTTGGTGGTT-GCTAGGGAGAAATTTCTATT-T-AGGTAGTGTCTTTCTCGTAGCTGTCAAC-TCGCCTACTTTT-TCTTTTTCTCGCTTAGGTCGCAGGCATAATGATTT-TATATGAC-CCGTCTTGAAACACGGACCAAGGAGTCCACCATTATTGCGAGTCTTTGGGTGTAGAAACCCATAGGCGGAAGGAAACTGACCAAGATATGAAGGC-TT---ACGCCGGCAATATCCTCCAGCGAGGACG-TTTTATACTGAATTGACTGAGAGAAAGCAATAATGATGGGACCCGAAAGATGGTGAACT-ATACTTG-AATAGGGTGAAG-CCAG-----ACCCTAGTAACGGCG-AGTG--------AACAGGG-A------------AAAGCTCAAAGTTGGAACC-TCCTAG-CCTTACGTTACGCGGA-TTGTAAACTAAAGCTCT-TGAGTAGTTT-GGCTGGCTCGGTAAATAAG--TTCTCTGGAAAGGGACGACAAAGAGGGTG-AAATCCCCGTTTTTGGCCGAAGCT-TAGTCTTGCGTTT-GCTTGGGAGTGAAGAGTCAGGTTGTTTGGTATTGCAGCCTAAAGTTGGAGGTAAATCTCTCCTAAAGCTAAATATTGACGAAAGACCGATAGCGAACAAGTACCGTGAGGGAAAGATGAAAAGCACCTTGAAAAGGGGGTC-AAAAAGTACGTGAAATTGCTGAAAGG-GAACCGTATGAAATCAGCTTGGCCGTTTGGTAATCAACCTAGACTTTGGTTTGGGTGCAC---TTGCCATATGGTACAGCCTGCGACAATTTGATT-TGGGGGAAAAAATGAGAGAGAATGTGGCCTTGTC-TTCG-GGGGAGGTGTTATAGCTCTTTTAAAAATACTCTGGATTGGATTGAGGATCGCAGCGAG-CC-TTTA-----GGGATGA--ACTGT-GGGTGCTTGGTGGTT-GCTAGGGAGAAATTTCTATT-T-AGGTAGTGTCTTTCTCGTAGCTGTCAAC-TCGCCTACTTTT-TCTTTTTCTCGCTTAGGTCGCAGGCATAATGATTT-TATATGACC-CGTCTTGAAACACGGACCAAGGAGTCCACCATTATTGCGAGTCTTTGGGTGTAGAAACCCATAGGCGGAAGGAAACTGACCAAGATATGAAGGC-TT---ACGCCGGCAATATCCTCCAGCGAGGACG-TTTTATACTGAATTGACTGAGAGAAAGCAATAATGATGGGACCCGAAAGATGGTGAACT-ATACTTG-AATAGGGTGAAG-CCAGAG--------------------------------------------------------------------------------------------------------------------------------------------------------------------------------------------------------------------------------------------------------------------------------------------------------------------------------------------------------------------------------------------------------------------------------------------------------------------------------------------------------------------------------------------------------------------------------------------------------------------------------------------------------------------------------------------------------------------------------------------------------------------------------------------------------------------------------------------------------------------------------------------------------------------------------------------------------------------------------------------------------------------------------------------------------------------------------------------------------------------------------------------------------------------------------------------------------------------------------------------------------------------------------------------------------------------------------------------------------------------------------------------------------------------------------------------------------------------------------------------------------------------------------------------------------------------------------------------------------------------------------------------------------------------------------------------------------------------------------------------------------------------------------------------------------------------------------------------------------------------------------------------------------------------------------------------------------------------------------------------
>AbsidiaanomalaCBS12568
TTAAAAATGC------------------GGCCAAGTTTGCATAAACTCGG--------------TCAAAATTTTTATTCTGTG------------CACTGTCTCATTATTTG----------------------------------------ACTGCAGTTAGATTTTATTTTTAT---------------------------TATCTTT------------------------------CTCGG-------TCAATCTACTGGGGGATTTG-----------------------------------CTTTTTCCTT--TGGGA---------------AAAA--GTTTGAATTTCCCG------------------------------------GTGTTA--TTAT-ACT-------ATTC-------TGACTGAAC---CAAAACA-GAAA----------------ATTGTTTAACT---AAATAACAACTTTCAGCAATGGATCTCTCGGCTTTCGTATCGATGAAGAACGCAGCAAATCGCGATATGTAGTGTGATCTGCCTATAGTGAATCATCAAATTTTTGAACGCATCTTGCACCCTTGGGTATTCCTGAGGGTACGCCTGTTTCAGTATCATTTTAA-CT-----TCTTT--CCCCAGTA---------ATGGGCC---------------AAGAAAAATC---ACTACTGG-CCTTGGTATTGGA--------------TTCTTG-------------AATCCATTTCTCGGCTGAAAT---ACAGCTAGTGT----------------TTTGACT---GGTAGT----TACC-TTTTG------GT-AGAATT-TCCTA-----CGAAAAAAGAACGCCTAGCCATCCAAACACAGCGAGT--------TGAAAAACTCATATCCCA-----------------------------ATTTCTTGATCTG-AAATC-AGGCGGGA----------------------------------------------------------------------------------------GGGTGATT--GGGCGACCGAATAAATAAG--TCCTTTGGAAAGGGGCAACATAGAGGGTG-ACATTCCCGTCTTTGGTTCGAGT--CAGTTCAATCGCTACCCAGGAAACGACGAGTCAGGTTGTTTGGGAATGCAGCCTAAAATGGGAGGTAAATCTCTCCTAAAGCTAAATACTGGCGTAAGACCGATAGCGAACAAGTACCGTGAGGGAAAGATGAAAAGGACTTTGAAAAGAGGGTC-AAATAGTACGTGAAATTGTTGAAAGG-GAACCGTATGAAAGTAGACTGGCTTGGTGATGATCAATGTGTGTTTCGACACGCATGCACTCATTGCCAATTGC--CAGCCAGCGGCAGTTTTTGT-TGAAGGAAGAAAATCTTGGGAATGTGGCTTTGAC-CTTG-GTTGAAGTGTTATAGCCCTTGATAAAATACTTTGGCAGAGACTGAGGCTAGCAGTGGG-TC-TTTT-----GGGA-----AGTTT-GCTCGCTTGTCG----CTTGATGGTCAAGTTTTTCT-TCGG---ATGCTTGGTGATTGAGAGGCAAC-TCGTGTGATGCT-TCACCCTCCCACTTAGGTCGCTGGCGTAATGCTTT-TATATGAC-CCGTCTTGAAACACGGACCAAGGAGTCCACGTATAGAGCGAGTCGTTGGGTG-GCAAACCCATAGGCGAAGTGAAAGCGATTGGGA----AGAAGCTGTGAAAGGTGGCACTCCCGGGGGGATATGACG-TTTTATACAGATTGACCTCACCCAAAGCTCTATGCATGGGACCCGAAAGATGGTGAACT-ATACTTG---------------------------------------------------AATAGGG------------------------------------------------------------------TGAAGCCAG-AGGGTGATT--GGGCGACCGAATAAATAAG--TCCTTTGGAAAGGGGCAACATAGAGGGTG-ACATTCCCGTCTTTGGTTCGAGT--CAGTTCAATCGCTACCCAGGAAACGACGAGTCAGGTTGTTTGGGAATGCAGCCTAAAATGGGAGGTAAATCTCTCCTAAAGCTAAATACTGGCGTAAGACCGATAGCGAACAAGTACCGTGAGGGAAAGATGAAAAGGACTTTGAAAAGAGGGTC-AAATAGTACGTGAAATTGTTGAAAGG-GAACCGTATGAAAGTAGACTGGCTTGGTGATGATCAATGTGTGTTTCGACACGCATGCACTCATTGCCAATTGC--CAGCCAGCGGCAGTTTTTGT-TGAAGGAAGAAAATCTTGGGAATGTGGCTTTGAC-CTTG-GTTGAAGTGTTATAGCCCTTGATAAAATACTTTGGCAGAGACTGAGGCTAGCAGTGGG-TC-TTTT-----GGGA-----AGTTT-GCTCGCTTGTCG----CTTGATGGTCAAGTTTTTCT-TCGG---ATGCTTGGTGATTGAGAGGCAAC-TCGTGTGATGCT-TCACCCTCCCACTTAGGTCGCTGGCGTAATGCTTT-TATATGACC-CGTCTTGAAACACGGACCAAGGAGTCCACGTATAGAGCGAGTCGTTGGGTG-GCAAACCCATAGGCGAAGTGAAAGCGATTGGGA----AGAAGCTGTGAAAGGTGGCACTCCCGGGGGGATATGACG-TTTTATACAGATTGACCTCACCCAAAGCTCTATGCATGGGACCCGAAAGATGGTGAACT-ATACTTG-AATAGGGTGAAG-CCAGAG--------------------------------------------------------------------------------------------------------------------------------------------------------------------------------------------------------------------------------------------------------------------------------------------------------------------------------------------------------------------------------------------------------------------------------------------------------------------------------------------------------------------------------------------------------------------------------------------------------------------------------------------------------------------------------------------------------------------------------------------------------------------------------------------------------------------------------------------------------------------------------------------------------------------------------------------------------------------------------------------------------------------------------------------------------------------------------------------------------------------------------------------------------------------------------------------------------------------------------------------------------------------------------------------------------------------------------------------------------------------------------------------------------------------------------------------------------------------------------------------------------------------------------------------------------------------------------------------------------------------------------------------------------------------------------------------------------------------------------------------------------------------------------------------------------------------------------------------------------------------------------------------------------------------------------------------------------------------------------------------
>AbsidiaanomalaFSU5798
TTAAAAATGC------------------GGCCAAGTTTGCATAAACTCGG--------------TCAAAATTTTTATTCTGTG------------CACTGTCTCATTATTTG----------------------------------------ACTGCAGTTAGATTTTATTTTTAT---------------------------TATCTTT------------------------------CTCGG-------TCAATCTACTGGGGGATTTG-----------------------------------CTTTTTCCTT--TGGGA---------------AAAA--GTTTGAATTTCCC------------------------------G------GTGTTA--TTAT-ACT-------ATTC-------TGACTGAAC---CAAAACA-GAAA----------------ATTGTTTAACT---AAATAACAACTTTCAGCAATGGATCTCTCGGCTTTCGTATCGATGAAGAACGCAGCAAATCGCGATATGTAGTGTGATCTGCCTATAGTGAATCATCAAATTTTTGAACGCATCTTGCACCCTTGGGTATTCCTGAGGGTACGCCTGTTTCAGTATCATTTTAA-CT-----TCTTT--CCCCAGTA---------ATGGGCC---------------AAGAAAAATC---ACTACTGG-CCTTGGTATTGGA--------------TTCTTG-------------AATCCATTTCTCGGCTGAAAT---ACAGCTAGTGT----------------TTTGACT---GGTAGT----TACC-TTTTG------GT-AGAATT-TCCTA-----CGAAAAAAGAACGCCTAGCCATCCAAACACAGCGAGT--------TGAAAAACTCATATCCCA-----------------------------ATTTCTTGATCTG-AAATC-AGGCGGGA----------------------------------------------------------------------------------------------------------------------------------------------------------------------------------------------------------------------------------------------------------------------------------------------------------------------------------------------------------------------------------------------------------------------------------------------------------------------------------------------------------------------------------------------------------------------------------------------------------------------------------------------------------------------------------------------------------------------------------------------------------------------------------------------------------------------------------------------------------------------------------------------------------------------------------------------------------------------------------------------------------------------------------------------------------------------------------------------------------------------------------------------------------------------------------------------------------------------------------------------------------------------------------------------------------------------------------------------------------------------------------------------------------------------------------------------------------------------------------------------------------------------------------------------------------------------------------------------------------------------------------------------------------------------------------------------------------------------------------------------------------------------------------------------------------------------------------------------------------------------------------------------------------------------------------------------------------------------------------------------------------------------------------------------------------------------------------------------------------------------------------------------------------------------------------------------------------------------------------------------------------------------------------------------------------------------------------------------------------------------------------------------------------------------------------------------------------------------------------------------------------------------------------------------------------------------------------------------------------------------------------------------------------------------------------------------------------------------------------------------------------------------------------------------------------------------------------------------------------------------------------------------------------------------------------------------------------------------------------------------------------------------------------------------------------------------------------------------------------------------------------------------------------------------------------------------------------------------------------------------------------------------------------------------------------------------------------------------------------------------------------------------------------GTTGCCATTCAAGCTGTCTTGTCTCT-TTATGCTTCTGGTCGTACTACTGGTATTGTCCTCGATT-CTGGTGATGGTGTTACCCACACTGTGCCC-ATCTACGAAGGTTATGCTC--TCCCCCACGCTATC-TTGCG-TTTGGATATGGCT--GGTCGTGACTTGACTGACTACTTGATGCGCATCTTGGCTGAACGTGGTCACTCCTTCACTACCACTGCTGAACGTGAAATCGTCCGTGATATCAAGGAAAAGCTCTGTTATGTTGCCCTCGACTTTGAACAAGAAATGC-AAACCGCTGCCCAATCTTCTTCTCTCGAAAAATCCTATGAATTGCCC-GATGGTCAAGTCATCACTGTTGGT-AACGAACG-TTTCCGTGCT-CCT--GAAG-CTCTC-TTCCAACCTTC-CTTCCT-TGGT-C--TCGAATCTT--CTGGTAT-TCATG-AAACTAC-TTACAAC-TCTATTATG-AAGTGTGATGT-GGATAT-TCGTAAGGA--TTTGT
>AbsidiabiappendiculataCBS18764
TTAGAGATTG----------------------------------------TGGGGTGCAAGCCCTATATTTTTCTTTTCTGTG------------CACCG------TTTTTA----------------------------------------TTAGGTGGAGAATGAAAACATTCT---------------------------CTGCTTG-------------------------------CCGG-----------------GGGGTATGAATTG--------------------------------ACTCCTTCTTAATAGGG---------------GGGGCCAAGGAGTGCGCCT--------------------------------------AATTA--TTTG-ACT-------ATTC-------TGACTGATC--AAACAAAT-GAAA-----------------TTGTTAATATAT-ATA-AACAACTTTCAGCAATGGATCTCTCGGCTTTCGTATCGATGAAGAACGCAGCAAATCGCGATATGTAGTGTGATCTGCCTATAGTGAATCATCAAATTTTTGAACGCATCTTGCACCCCTGGGTATTCCTGGGGGTACGCCTGTTTCAGTATCATTATAC--------TCTCT--CCCCAAAT---------ATTAGGT------------GGTGGGAAAAATT---ACTACTGG-CCCTGAGCCC-------CCC-------TCTTTT-------------AGGAGGCTTCACGGCTAAAAT------ACATGGTT-------------ATTCTTGACT---GATGAC----AACC-TTTTG------GT-AGATTTTTCCTA-----CTCAAAA-----------------GACCCCAGTAAGT--------CAAGATCTTAGCCTCTCGGCACCCATCATAGTACCGGACACACCCCAAACTCTTGATCTG-AAATC-AGGCGGGAAGTAACGGCG-AGTG-AACAGGG-AAAAGCTCAGAGTTGGAATC-TCCCAG-TTTTAAATTGGGCGAC-TTGTAAACTAAAGCTCT-CGAGTAGTTC-GGCTAGCCTGGTAAACAAG--TTCTCTGGAAAGGGACGACAAAGAGGGTG-AAATCCCCGTTTTTGGCCGGAGCA-TAGTCTTGCGTTT-GCTTGGAAGCGAAGAGTCAGGTTGTTTGGTATTGCAGCCTAAAGTTGGAGGTAAATCTCTCCTAAAGCTAAATATTGACGAAAGACCGATAGCGAACAAGTACCGTGAGGGAAAGATGAAAAGCACCTTGAAAAGGGGGTC-AAAAAGTACGTGAAATTGCTGAAAGG-GAACCGTATGAAATCAGCCTGTATCTTTAGTAATCAGTCTGGGCTTTGGCCTGGATGCAC---TTGCTAGTGATT-CAGCTTGCGACAGTTTGATT-TGGGGGAAAAAATCAAGGAGAATGTGGCTTTGAT-TTCG-GTGAAAGTGTTATAGCTCTTTGAAAAATACTCTGGATTGGACTGAGGACTGCAGCGAG-CC--TTT-----GGGATGG--ACTGT-GGGAGCTTATTTTAT-AGTGAGGGAGAATCTCTGCT-TCGGGTGGTGCCTTCCCACCAAGGAATAAC-CCCCCCACTTTT-CCTTTTTCTCGCTTAGGTCGCAAGCATAATGATTT-TATATGAC-CCGTCTTGAAACACGGACCAAGGAGTCCACCATAATTGCAAGTCTTTGGGTGTAGAAACCCATAGGCGTAAGGAAACTGACCAAGATATGAAGGCTTTCACAGGCTGGCAATATCCTCCAGCGAGGACGTTTTTATACTGAATTGACTGAGAGAAAGCAATTATGATGGGACCCGAAAGATGGTGAACT-ATACTTG-AATAGGGTGAAG-CCAG-----ACCCCAGTAACGGCG-AGTG--------AACAGGG-A------------AAAGCTCAGAGTTGGAATC-TCCCAG-TTTTAAATTGGGCGAC-TTGTAAACTAAAGCTCT-CGAGTAGTTC-GGCTAGCCTGGTAAACAAG--TTCTCTGGAAAGGGACGACAAAGAGGGTG-AAATCCCCGTTTTTGGCCGGAGCA-TAGTCTTGCGTTT-GCTTGGAAGCGAAGAGTCAGGTTGTTTGGTATTGCAGCCTAAAGTTGGAGGTAAATCTCTCCTAAAGCTAAATATTGACGAAAGACCGATAGCGAACAAGTACCGTGAGGGAAAGATGAAAAGCACCTTGAAAAGGGGGTC-AAAAAGTACGTGAAATTGCTGAAAGG-GAACCGTATGAAATCAGCCTGTATCTTTAGTAATCAGTCTGGGCTTTGGCCTGGATGCAC---TTGCTAGTGATT-CAGCTTGCGACAGTTTGATT-TGGGGGAAAAAATCAAGGAGAATGTGGCTTTGAT-TTCG-GTGAAAGTGTTATAGCTCTTTGAAAAATACTCTGGATTGGACTGAGGACTGCAGCGAG-CC--TTT-----GGGATGG--ACTGT-GGGAGCTTATTTTAT-AGTGAGGGAGAATCTCTGCT-TCGGGTGGTGCCTTCCCACCAAGGAATAAC-CCCCCCACTTTT-CCTTTTTCTCGCTTAGGTCGCAAGCATAATGATTT-TATATGACC-CGTCTTGAAACACGGACCAAGGAGTCCACCATAATTGCAAGTCTTTGGGTGTAGAAACCCATAGGCGTAAGGAAACTGACCAAGATATGAAGGCTTTCACAGGCTGGCAATATCCTCCAGCGAGGACGTTTTTATACTGAATTGACTGAGAGAAAGCAATTATGATGGGACCCGAAAGATGGTGAACT-ATACTTG-AATAGGGTGAAG-CCAGAG----------------------------------------------------------------------------------------------------------------------------------------------------------------------------------------------------------------------------------------------------------------------------------------------------------------------------------------------------------------------------------------------------------------------------------------------------------------------------------------------------------------------------------------------------------------------------------------------------------------------------------------------------------------------------------------------------------------------------------------------------------------------GGTCAAACCCGTGAACACGCTTTGTTGGCCTTCACCCTCGGTGTCCGTCAATTGATTGTCGCTATCAACAAGATGGATTCCACCAAGTGGTCTGAACAACGTTTCAACGAAATCATCAAGGAAGTCTCTGGTTTCATCAAGAAGATCGGTTTCAACCCCAAGTCTGTCCCCTTCGTCCCCATCTCTGGCTGGCACGGTGACAACATGTTGGACGAATCTACCAACATGCCCTGGTACAAGGGATGGAACAAGGAAACCAAGGCCGGTGCCAAGTCTGGTAAGACTCTCTTGGATGCCATTGATGCTATTGACCCCCCTACCCGTCCTTCCGACAAGCCCCTCCGTCTCCCTCTTCAAGATGTGTACAAGATCGGTGGTATTGGTACTGTCCCCGTTGGTCGTGTCGAAACTGGTGTCATCAAGGCTGGTATGGTTGTTACCTTCGCTCCCGCTAACGTCACCACTGAAGTCAAGTCCGTCGAAATGCATCACGAACAATTGGTTGAAGGTCTCCCCGGTGACAACGTCGGTTTCAACGTCAAGAACGTCTCTGTCAAGGATATCCGTCGTGGTAACGTCTGTTCCGACTCCAAGAACGACCCCGCCAAGGAATCTGGTTCCTTCACCGCTCAAGTCATCGTTCTCAACCACCCTGGTCAGTTGCCATCCAAGCTGTCTTGTCTCT-TTATGCTTCTGGTCGTACTACTGGTATTGTGCTCGATT-CTGGTGATGGTGTGTCCCATACTGTGCCC-ATCTATGAAGGCTATGCTC--TCCCCCATGCTATC-TTGCG-TTTGGATATGGCC--GGTCGTGATTTGACTGATTACTTGATGCGTATCTTGGCTGAACGTGGTCACTCCTTCACCACCACTGCTGAACGTGAAATTGTTCGTGATATCAAGGAAAAGCTGTGTTATGTTGCTCTCGACTTTGAACAAGAAATGC-AAACCGCTGCTCAATCTGCGGCCCTCGAAAAATCATATGAATTGCCT-GATGGTCAAGTCATCACTGTTGGT-AACGAACG-ATTCCGTGCC-CCT--GAAG-CTCTC-TTCCAACCCAA-CCTCCT-CGGC-A--GCGAATCTG--ATGGTAT-TCACC-AAACGAC-TTACAAC-TCTATCATG-AAGTGTGATGT-TGATAT-TCGTAAAGA--TCTGT
>AbsidiabonitoensisURM7889
TTAAAAATGC-----------------TGGGTGGTTTCCATTGATTTGGGCCAC----------TCTACAATTTTATTCTGTG------------CACTG------TTTTTT----------------------------------------TTGGGCCGAGACATTCATTTTTCT---------------------------CGGCCTG------------------------------CCCTG-----------------GGGAGTTTTG-----------------------------------CTTTTTTCTT--TGGGA---------------AAAA--GATTGGGCTCCCCAGA----------------------------------AAATGA--CTAT-ACT-------ATTT-------CGACTGAAC----CAACAA-GAAA----------------ATTGTTAGTC----ATA-AACAACTTTCAGCAATGGATCTCTCGGCTTTCGTATCGATGAAGAACGCAGCAAATCGCGATATGTAGTGTGATCTGCCCATAGTGAATCATCAAATTTTTGAACGCATCTTGCACCTTTGGGTATTCCTGAAGGTGCGCCTGTTTCAGTATCATTTTTA-CT-----TCTTT--CCCCAGAA---------ATGGGGG--------------AGGAAAAAATC---ACTACTGG-CCTTGGTGTTGGG--------------CTTTCG-------------TGCCCATCTCTTGGCTGAAAT---ACGGCTAGTTT---------------TTTTTACT---GGTAGT----TACC-TTTTG------GT-AGATT---TCTA-----CGATAAAAGTACCCCTACTTGAAAAAAGCTAGGCGAG--------TGTAAAAAGCTCGGCCCAA----------------------------ACTTCTTGATCTG-AAATC-AGGCGGGA----------------------------------------------------------------------TGTAAACTAAAGTTTT-CAGGTAGTTT-GGCTAGCCCGGTAAATAAG--TTCTCTGGAAAGGGACGACAAAGAGGGTG-AAATCCCCGTTTTTGGCCGGAGCA-TAGTCTTGCGTTT-GCTTGGGAATGAAGAGTCAGGTTGTTTGGTATTGCAGCCTAAAGTGGGAGGTAAATCTCTCCTAAAGCTAAATATTGACGAAAGACCGATAGCGAACAAGTACCGTGAGGGAAAGATGAAAAGCACCTTGAAAAGGGGGTC-AAAAAGTACGTGAAATTGCTGAAAGG-GAACCGTATGAAATCAGCTTGGCCGTATAGTAATCAGCCTAAATTTCGATTTGGGTGCAC---TTGCTATTTGGTTCAGCCTACGACAATTTTGCT-CGGGGGAAAAAATCAGGGGAAATGTAGCTTCGGC-CTCG-GTCGAAGTGTTATAGGCCTTTGAAAAATACTCTGGGCGGGATTGAGGAACGCAGCAAG-CC--TTT-----GGGATGA--ACTGT-GGGCGCTTATTGGCC-GNTGGGGGGAAATTTCTAT--TCAGGTAGTGTTCTCTCAATGGTTGGTAAC-TCGGCCACTTTT-TCTTTTTCTTGCTTAGGTCGTAGGCATAATGATTT-TATACNAC-CCGTCT-------------------------------------------------------------------------------------------------------------------------------------------------------------------------------------------------------------------------------------------------------------------------------------------------------------------TTGTAAACTAAAGTTTT-CAGGTAGTTT-GGCTAGCCCGGTAAATAAG--TTCTCTGGAAAGGGACGACAAAGAGGGTG-AAATCCCCGTTTTTGGCCGGAGCA-TAGTCTTGCGTTT-GCTTGGGAATGAAGAGTCAGGTTGTTTGGTATTGCAGCCTAAAGTGGGAGGTAAATCTCTCCTAAAGCTAAATATTGACGAAAGACCGATAGCGAACAAGTACCGTGAGGGAAAGATGAAAAGCACCTTGAAAAGGGGGTC-AAAAAGTACGTGAAATTGCTGAAAGG-GAACCGTATGAAATCAGCTTGGCCGTATAGTAATCAGCCTAAATTTCGATTTGGGTGCAC---TTGCTATTTGGTTCAGCCTACGACAATTTTGCT-CGGGGGAAAAAATCAGGGGAAATGTAGCTTCGGC-CTCG-GTCGAAGTGTTATAGGCCTTTGAAAAATACTCTGGGCGGGATTGAGGAACGCAGCAAG-CC--TTT-----GGGATGA--ACTGT-GGGCGCTTATTGGCC-GNTGGGGGGAAATTTCTAT--TCAGGTAGTGTTCTCTCAATGGTTGGTAAC-TCGGCCACTTTT-TCTTTTTCTTGCTTAGGTCGTAGGCATAATGATTT-TATACNACC-CGTCTT--------------------------------------------------------------------------------------------------------------------------------------------------------------------------------------------------------------------------------------------------------------------------------------------------------------------------------------------------------------------------------------------------------------------------------------------------------------------------------------------------------------------------------------------------------------------------------------------------------------------------------------------------------------------------------------------------------------------------------------------------------------------------------------------------------------------------------------------------------------------------------------------------------------------------------------------------------------------------------------------------------------------------------------------------------------------------------------------------------------------------------------------------------------------------------------------------------------------------------------------------------------------------------------------------------------------------------------------------------------------------------------------------------------------------------------------------------------------------------------------------------------------------------------------------------------------------------------------------------------------------------------------------------------------------------------------------------------------------------------------------------------------------------------------------------------------------------------------------------------------------------------------------------------------------------------------------------------------------------------------------------------------------------------------------------------------------------------------------------------------------------------------------------------------------------------------------------------
>AbsidiabrunneaCGMCC316055
---------------------------------------------------------------------TTTTTTATTCTGTG------------CACTG------TTTATT----------------------------------------TTGGCTGACGGGATTGAAAATAAAAATT-----------------------CATGCATGAATTTTCTTTTTCGAGCTCCGTCGGCTGCCCCTG-----------------GGTGTAGATG-----------------------------------ATTTTTTTTT--CG------------------AAAATGATTTTTCTCGCCCAG-----------------------------------AAACTA--TTAT-ACT-------ATTAAA-----CGACTGAAC----CAACAA-GAAA----------------ATTGTTAAC-----ATA-AACAACTTTCAGCAATGGATCTCTCGGCTTTCGTATCGATGAAGAACGCAGCAAATCGCGATATGTAGTGTGATCTGCCTATAGTGAATCATCAAATCTTTGAACGCATCTTGCACCTTTGGGTATTCCTGAAGGTACGCCTGTTTCAGTATCATTTTAT-CT-----TCTCT--CTCCTTCA---------TTGGGGT---------------TGGAAAAATA---ACGACTGG-CCTTGAGATGTTGGAGCTTG-------CTCCTT------------------TCTTCTAGGCTTAAAT---TCGGCTAGTTT----------TTTGAATGAAACT---GGTAGT----TACC-TTTTG------GT-AG-TGTATTCTG-----CTTAAAG-----------------TACTATTTTCTCATTCTTGACTAAAAAATTTAT-----------------------------------CAACCTTGATCTG-AAATC-AGGCGGGAAGTAACGGCG-AGTG-AACAGGG-AAAAGCTCAAAGTTGGAACC-TCCTAA-CCCTAAGCTCGGCGGA-TTGTAAACTAAAGCTTT-CGAGTAATTT-GGCTGGCCCAGTAAATAAG--TTCTCTGGAAAGGGACGACAAAGAGGGTG-AAATCCCCGTTTTTGGCTGGAGCA-TAGTCTTGCGTTT-GCTTGGAAGTGAAGAGTCAGGTTGTTTGGTATTGCAGCCTAAAGTTGGAGGTAAATCTCTCCTAAAGCTAAATATTGACGAAAGACCGATAGCGAACAAGTACCGTGAGGGAAAGATGAAAAGCACCTTGAAAAGGGGGTC-AAAAAGTACGTGAAATTGCTGAAAGG-GAACCGTATGAAATCAGCCTGTCTTTTTGGTAATCAACCTGAGCCTCGGCTTGGGTGCAC---TTGCCAGTAAGTACAGCCTACGACAATTTGATT-TGAGGGAAAAAATCAGGGGGAATGTGGCCTCGGC-TTCG-GTTGAGGTGTTATAGCCCTTTGAAAAATACCTTGGATTGGATTGAGGACTGCAGCGAG-CC-ATTT-----GGGATGA--ACTAT-GGGTGCTTGGCTGTG-AATAGGAAAAAATCTCTGCT-TCGGGTGGTGTTTTTCTAGTCACGGTTAAC-TCGCCTATTTTT-TCTTTTTCTCGCTTAGGTCGTAGGCATAATGATTT-TATATGAC-CCGTCTTGAAACACGGACCAAGGAGTCCACCATAGTTGCGAGTCTTTGGGTGTAAAAACCCATGGGCGTAAGGAAACTGACCAAGATATGAAGGC-TGT-ATGGCTGGCAATATCCTCCAGCGAGGACG-TTTTATACTGAATTGACTGAGAGAAAGCAATTATGATGGGACCCGAAAGATGGTGAACT-ATACTTG-AATAGGGTGAAG-CCAG-----ACCTCAGTAACGGCG-AGTG--------AACAGGG-A------------AAAGCTCAAAGTTGGAACC-TCCTAA-CCCTAAGCTCGGCGGA-TTGTAAACTAAAGCTTT-CGAGTAATTT-GGCTGGCCCAGTAAATAAG--TTCTCTGGAAAGGGACGACAAAGAGGGTG-AAATCCCCGTTTTTGGCTGGAGCA-TAGTCTTGCGTTT-GCTTGGAAGTGAAGAGTCAGGTTGTTTGGTATTGCAGCCTAAAGTTGGAGGTAAATCTCTCCTAAAGCTAAATATTGACGAAAGACCGATAGCGAACAAGTACCGTGAGGGAAAGATGAAAAGCACCTTGAAAAGGGGGTC-AAAAAGTACGTGAAATTGCTGAAAGG-GAACCGTATGAAATCAGCCTGTCTTTTTGGTAATCAACCTGAGCCTCGGCTTGGGTGCAC---TTGCCAGTAAGTACAGCCTACGACAATTTGATT-TGAGGGAAAAAATCAGGGGGAATGTGGCCTCGGC-TTCG-GTTGAGGTGTTATAGCCCTTTGAAAAATACCTTGGATTGGATTGAGGACTGCAGCGAG-CC-ATTT-----GGGATGA--ACTAT-GGGTGCTTGGCTGTG-AATAGGAAAAAATCTCTGCT-TCGGGTGGTGTTTTTCTAGTCACGGTTAAC-TCGCCTATTTTT-TCTTTTTCTCGCTTAGGTCGTAGGCATAATGATTT-TATATGACC-CGTCTTGAAACACGGACCAAGGAGTCCACCATAGTTGCGAGTCTTTGGGTGTAAAAACCCATGGGCGTAAGGAAACTGACCAAGATATGAAGGC-TGT-ATGGCTGGCAATATCCTCCAGCGAGGACG-TTTTATACTGAATTGACTGAGAGAAAGCAATTATGATGGGACCCGAAAGATGGTGAACT-ATACTTG-AATAGGGTGAAG-CCAGAG----------------------------------------------------------------------------------------------------------------------------------------------------------------------------------------------------------------------------------------------------------------------------------------------------------------------------------------------------------------------------------------------------------------------------------------------------------------------------------------------------------------------------------------------------------------------------------------------------------------------------------------------------------------------------------------------------------------------------------------------------------------------GGTCAAACCCGTGAACACGCTTTGTTGGCTTTCACCCTCGGTGTCCGTCAATTGATTGTTGCTATTAACAAGATGGATTCCACCAAGTGGTCTGAACAACGTTTCAACGAAATCATCAAGGAAGTCTCTGGTTTCATCAAGAAGATCGGTTTCAACCCCAAGTCTGTCCCCTTCGTCCCCATTTCTGGCTGGCACGGTGACAACATGTTGGACGAATCTACCAACATGCCCTGGTACAAGGGATGGAACAAGGAAACCAAGGCTGGTGCCAAGTCTGGTAAGACTCTTTTGGATGCCATTGATGCTATTGATCCTCCTAGCCGTCCTTCCGACAAGCCCCTCCGTCTCCCTCTTCAAGATGTGTACAAGATCGGTGGTATTGGTACTGTCCCCGTCGGTCGTGTCGAAACTGGTGTCATCAAGGCTGGTATGGTCGTCACCTTCGCTCCCGCTAACGTCACCACTGAAGTCAAGTCCGTCGAAATGCATCACGAACAATTGGTTGAAGGTCTCCCCGGTGACAACGTCGGTTTCAACGTCAAGAACGTCTCCGTCAAGGATATCCGTCGTGGTAACGTCTGTTCCGACTCCAAGAACGACCCCGCCAAGGAATCTGGTTCCTTCACTGCTCAAGTCATTGTCCTTAACCACCCTGGTCAGTTGCCATTCAAGCTGTCTTGTCTCT-TTATGCCTCCGGTCGTACTACTGGTATTGTGCTTGATT-CTGGTGATGGTGTCACCCACACTGTGCCC-ATCTATGAAGGTTATGCCC--TTCCCCACGCTATC-TTGCG-TTTGGATATGGCT--GGTCGTGACTTGACTGACTACTTGATGCGCATCTTGGCTGAACGTGGTCACTCCTTCACCACCACCGCCGAACGTGAAATTGTCCGTGATATCAAGGAAAAGCTCTGTTATACCGCTCTCGACTTTGAACAAGAAATGC-AAACGGCTACCGAATCTTCTGCTCTTGAAAAATCCTATGAATTGCCC-GATGGTCAAGTCATCACTGTTGGT-AACGAACGATTCCCGTGCCTCCT--GAAGCCTCTC-TTCCAACCTGCTCTTCCT-TGGTAC--TTGAATCTT--CTGGTAT-TCATG-AAACTACATTACAAC-TCTATCATG-AAGTGTGATGT-GGATAT-TCGTAAGGA--TTTG-
>AbsidiacaatinguensisURM7156
TTAAAAATGC---------------------TGGGCTCGGCTTTTACGGCCGTT----------TCCTACTATTTTTACTGTG------------CACTG------TCTATT----------------------------------------TTTTCTCTCTTTTTTTTTTTTTTTTTCT-----------------------CTTTCGG-------GGGGAAAATTAAAGGGGGAAAAAGCCTG-----------------GGTGTATACC-----------------------------------TTTTTTCCTT--TGGGA---------------GAAT---ATGGAATCGCCCGGGGGGTCTTGATTCATTTCTT-----GGCC------CAACTT--TTAT-ACT-------ATTC-------TGACTGAAC--CAAAACAT-GAAA----------------ATTGTTAACAT---ATA-AACAACTTTCAGCAATGGATCTCTCGGCTTTCGTATCGATGAAGAACGCAGCAAATCGCGATATGTAGTGTGATCTGCCTATGGTGAATCATCAAATCTTTGAACGCATCTTGCACCCTTGGGTATTCCTGAGGGTACGCCTGTTTCAGTATCATTCTAA-CT-----TCTCG--CCCAAAAT---TTATTTTTTGGCT----------------GGAAAAATC---ACTATTGG-CCTAAAGAATGGGGTTTCGG-------CCCTCC--------------------TTTTTGGCTTAAAT------ACTAGGCT----------AGTAATTTTAACT---GGTAAT----TACC-TTTTG------GT-AGAGT-ATTCTG-----CAGAAA------------------AAGTAAAACTAAT--------TAAAATTGGCCCAACCCTTA---------------------------CCAATTTGATCTG-AAATC-AGGCGGGAAGTAACGGCG-AGTG-AACAGGG-AAAAGCTCAAAGTTGGAACC-TCCTGG-CCCTAGGCTAGGCGGA-TTGTAAACTAAAGCTTT-CGAGTAGTTT-GGCTGGCCCGGTAATCAAG--TTCTCTGGAAAGAGGCGACAAAGAGGGTG-AAATCCCCGTTTTTGGCCGGAGCATTAGTCTTGCGTTT-GCTTGAAGGTGAAGAGTCAGGTTGTTTGGTATTGCAGCCTAAAGTGGGAGGTAAATCTCTCCTAAAGCTAAATATTGACGAAAGACCGATAGCGAACAAGTACCGTGAGGGAAAGATGAAAAGCACCTTGAAAAGGGGGTC-AAAAAGTACGTGAAATTGCTGAAAGG-GAACCGTATGAAATCAGTCTGGCCGCTTGATAATCAGCCTAAACTTTGGTTTGGGTGCAC---TTGTCATTTGGTACAGCCTACGACAATTTGATT-TGGGGGAAAAAATCAAGGAGAATGTGGCCTAGGC-TTCG-GCAGAGGTGTTATAGCTCTTTGAAAAATACTCTGGATTGGATTGAGGACTGCAGCAAG-CC--TTT-----GGGATGA--ACTGT-GGGCGCTTGGCGTTT-GTTGGGGGGAAATTTCTAT--TCAGGTAGTGTTCCTTCAATGAGTGTCAAC-TCGCCTACTTTT-TCTTTTTCTTGCTTAGGTCGTAGGCATAATGATTT-TATACGAC-CCGTCTTGAAACACGGACC----------------------------------------------------------------------------------------------------------------------------------------------------------------------------------------------------------CCCCAGTAACGGCG-AGTG--------AACAGGG-A------------AAAGCTCAAAGTTGGAACC-TCCTGG-CCCTAGGCTAGGCGGA-TTGTAAACTAAAGCTTT-CGAGTAGTTT-GGCTGGCCCGGTAATCAAG--TTCTCTGGAAAGAGGCGACAAAGAGGGTG-AAATCCCCGTTTTTGGCCGGAGCATTAGTCTTGCGTTT-GCTTGAAGGTGAAGAGTCAGGTTGTTTGGTATTGCAGCCTAAAGTGGGAGGTAAATCTCTCCTAAAGCTAAATATTGACGAAAGACCGATAGCGAACAAGTACCGTGAGGGAAAGATGAAAAGCACCTTGAAAAGGGGGTC-AAAAAGTACGTGAAATTGCTGAAAGG-GAACCGTATGAAATCAGTCTGGCCGCTTGATAATCAGCCTAAACTTTGGTTTGGGTGCAC---TTGTCATTTGGTACAGCCTACGACAATTTGATT-TGGGGGAAAAAATCAAGGAGAATGTGGCCTAGGC-TTCG-GCAGAGGTGTTATAGCTCTTTGAAAAATACTCTGGATTGGATTGAGGACTGCAGCAAG-CC--TTT-----GGGATGA--ACTGT-GGGCGCTTGGCGTTT-GTTGGGGGGAAATTTCTAT--TCAGGTAGTGTTCCTTCAATGAGTGTCAAC-TCGCCTACTTTT-TCTTTTTCTTGCTTAGGTCGTAGGCATAATGATTT-TATACGACC-CGTCTTGAAACACGGACC--------------------------------------------------------------------------------------------------------------------------------------------------------------------------------------------------------------------------------------------------------------------------------------------------------------------------------------------------------------------------------------------------------------------------------------------------------------------------------------------------------------------------------------------------------------------------------------------------------------------------------------------------------------------------------------------------------------------------------------------------------------------------------------------------------------------------------------------------------------------------------------------------------------------------------------------------------------------------------------------------------------------------------------------------------------------------------------------------------------------------------------------------------------------------------------------------------------------------------------------------------------------------------------------------------------------------------------------------------------------------------------------------------------------------------------------------------------------------------------------------------------------------------------------------------------------------------------------------------------------------------------------------------------------------------------------------------------------------------------------------------------------------------------------------------------------------------------------------------------------------------------------------------------------------------------------------------------------------------------------------------------------------------------------------------------------------------------------------------------------------------------------------------------------------------------------------
>AbsidiacaeruleaXY00608
TTAAAAATGG-------------CGAGGGGAAAGATTTTATCGACC------------------CTTCACACTTTTTTCTGTG------------CACTGTTCATGTTTTGA----------------------------------------TTTGAATGGGGGGAAGCGGAAGCTTCTTTC---------------------CGGCCAA--------------ATTCAATGACCGCGGACCCTG-----------------GATATTTTTA------------GCCCCTGAATTCATGCGGGCCAAATTTTTTCCC----------------------ACGGTCCGTTTATCCACTC---------------------------------------------TTCT-AAC-------AC---------TGACTGAAC--CACAAACA-TAAA----------------AAAGTTTA----------AACAACTTTCAGCAATGGATCTCTCGGCTTTCGTATCGATGAAGAACGCAGCGAATCGCGATATGTAGTGTGATCTGCCTTTAGTGAATCATCAAATCTTTGAACGCATCTTGCACCTTTTGGTATTCCAAAAGGTACGCCTGTTTCAGTATCATTATAA-CC-----TCTTG--CCCAAATG-----TATTTTTGGAA-------------AAAGAGAATATG---ACAGTTGG-CCCTGCGTCTCTGCA-------------------------------AAGAGTCGTCTCGGCTTGAAT-----ACCCTGTTGATTGTAACTGTTTCATCTACGGT-------------CATC-ACTTG---------ATAATTATCGTG-----TGTCTAACCAGAAATG--------AAGCGGGATCGAC--------CGTATCAAACCCCCC--------------------------------TAAACTTGATCTG-AAATC-AGGCGGGA---------------------------------------------------------------------------------------------------------------------------------------------------------------------------------------------------------------------------------------------------------------------------------------------------------------------------------------------------------------------------------------------------------------------------------------------------------------------------------------------------------------------------------------------------------------------------------------------------------------------------------------------------------------------------------------------------------------------------------------------------------------------------------------------------------------------------------------------------------------------------------------------------------------------------------------------------------------------------------------------------------------------------------------------------------------------------------------------------------------------------------------------------------------------------------------------------------------------------------------------------------------------------------------------------------------------------------------------------------------------------------------------------------------------------------------------------------------------------------------------------------------------------------------------------------------------------------------------------------------------------------------------------------------------------------------------------------------------------------------------------------------------------------------------------------------------------------------------------------------------------------------------------------------------------------------------------------------------------------------------------------------------------------------------------------------------------------------------------------------------------------------------------------------------------------------------------------------------------------------------------------------------------------------------------------------------------------------------------------------------------------------------------------------------------------------------------------------------------------------------------------------------------------------------------------------------------------------------------------------------------------------------------------------------------------------------------------------------------------------------------------------------------------------------------------------------------------------------------------------------------------------------------------------------------------------------------------------------------------------------------------------------------------------------------------------------------------------------------------------------------------------------------------------------------------------------------------------------------------------------------------------------------------------------------------------------------------------------------------------------------------------------------------------------------------------------------------------------------------------------------------------------------------------------------------------------------------------------------------------------------------------------------------------------------------------------------------------------------------------------------------------------------------------------------------------------------------------------------------------------------------------------------------------------------------------------
>AbsidiacaeruleaXY00729
TTAAAATGGC---------------GAGGGGAAGATTTATCGACC-------------------CTTCACACTTTTTTCTGTG------------CACTGTTCATGTTTTGA----------------------------------------TTTGAACGGAGGGAGCGCAAGCTTCTTTC----------------------CGGCCAA--------------ATTCAATGACCGCGGACCCTG-----------------GATATTTTTAGCCCCTGAATTCATGCGGCCAAA------------TTTTTTCCCA--CGG-------------------------TCCGTCTACCC--------------------------------------------------ACT--------CTTCTAACACTGACTGAAC-CACAAAACA-TAAA-------------------GTTTA----------AACAACTTTCAGCAATGGATCTCTCGGCTTTCGTATCGATGAAGAACGCAGCGAATCGCGATATGTAGTGTGATCTGCCTTTAGTGAATCATCAAATCTTTGAACGCATCTTGCACCTTTTGGTATTCCAAAAGGTACGCCTGTTTCAGTATCATTATAA-CC-----TCTTG--CCCAAATG-----TATTTTTGGAA-------------AAAGAGAATATG---ACAGTTGG-CCCTGCG--------------------TCTCTG-----------CAAAGAGTCGTCTCGGCTTGAAT-----ACCCTGTTGATTGTAACTGTTTCATCTACGGT-------------CATC-ACTTG------AT-AATTATCGTGTGTCTAACCAGAAATG---------------AAGCGGGATCGAC--------CGTATCAAACCCCCC--------------------------------TAAACTTGATCTGAAAATC-AGGSGGA----------------------------------------------------------------------------------------------------------------------------------------------------------------------------------------------------------------------------------------------------------------------------------------------------------------------------------------------------------------------------------------------------------------------------------------------------------------------------------------------------------------------------------------------------------------------------------------------------------------------------------------------------------------------------------------------------------------------------------------------------------------------------------------------------------------------------------------------------------------------------------------------------------------------------------------------------------------------------------------------------------------------------------------------------------------------------------------------------------------------------------------------------------------------------------------------------------------------------------------------------------------------------------------------------------------------------------------------------------------------------------------------------------------------------------------------------------------------------------------------------------------------------------------------------------------------------------------------------------------------------------------------------------------------------------------------------------------------------------------------------------------------------------------------------------------------------------------------------------------------------------------------------------------------------------------------------------------------------------------------------------------------------------------------------------------------------------------------------------------------------------------------------------------------------------------------------------------------------------------------------------------------------------------------------------------------------------------------------------------------------------------------------------------------------------------------------------------------------------------------------------------------------------------------------------------------------------------------------------------------------------------------------------------------------------------------------------------------------------------------------------------------------------------------------------------------------------------------------------------------------------------------------------------------------------------------------------------------------------------------------------------------------------------------------------------------------------------------------------------------------------------------------------------------------------------------------------------------------------------------------------------------------------------------------------------------------------------------------------------------------------------------------------------------------------------------------------------------------------------------------------------------------------------------------------------------------------------------------------------------------------------------------------------------------------------------------------------------------------------------------------------------------------------------------------------------------------------------------------------------------------------------------------------------------------------------
>AbsidiacaeruleaCBS10136
TTAAAAATGG--------------CGAGGGGAAGATTTAATCGACC------------------CTTCACACTTTTTTCTGTG------------CACTGTTCATGTTTTGA----------------------------------------TTTGAATGGGGGGAAGCGGAAGCTTCTTTC---------------------CGGCCAA--------------ATTCAATGACCGCGGACCCTG-----------------GATATTTTTAGCCCCTGAATTCATGCGGGCCAAA-----------TTTTTTCCCA--CGG-------------------------TCCGTCTATCC--------------------------------------------------ACT--------CTTCTAACACTGACTGAACCACAAACATA-AAAA-------------------GTTTA----------AACAACTTTCAGCAATGGATCTCTCGGCTTTCGTATCGATGAAGAACGCAGCGAATCGCGATATGTAGTGTGATCTGCCTTTAGTGAATCATCAAATCTTTGAACGCATCTTGCACCTTTTGGTATTCCAAAAGGTACGCCTGTTTCAGTATCATTATAA-CC-----TCTTG--CCCAAATG-----TATTTTTGGAA-------------ATAGAGAATATG---ACAGTTGG-CCCTGCG--------------------TCTCTG-----------CAAAGAGTCGTCTCGGCTTGAAT-----ACTCTGTTGATTGTAACTGTTTCATCTACGGT-------------CATC-ACTTG---------AGAATTATCGTG-----TGTCTAACCAGAAATG--------AAGCGGGATCGAC--------CGTATCAAACCCCCC--------------------------------TAAACTTGATCTG-AAATC-AGGCGGGAAGTAACGGCG-AGTG-AACAGGG-AAAAGCTCAAAGTTGGAACC-TCCTGG-TCCTAGATCAGGCGGA-TTGTAAACTAAAGCTCT-TGGGTAGTAC-GGTTGGCCTGATAAAAAAG--TTCTCTGGAAAGAGGCGACATAGAGGGTG-ATATCCCCGTCTTTGGTCAGAGCT-CAATCATGCGTTT-GCCCTTTAGCGAAGAGTCAGGTTGTTTGGGAATGCAGCCTAAAATGGGAGGTAAATCTCTCCTAAAGCTAAATATTGACGAAAGACCGATAGCGAACAAGTACCGTGAGGGAAAGATGAAAAGCACTTTGAAAAGAGGGTC-AAAAAGTACGTGAAATTGCTGAAAGG-GAACCGTATGAAATCAGTCTGATGTGTTGGTAATCAATCTGGATCTCGATCTGGATGCAC---TTGCCGATGTAT-TAGCCTGCGACAGTTTGATC-TGGAGGAAAAAAGATGGGAGAATGTGGCCTTGGC-TTCG-GTCAAGGTGTTATAGCTCCTGTCAAAATACTTTGGATTGGACTGAGGACTGCAGCGAG-CC-GCAA-----GGTAAAG--GTCTC-GGGCGCTTGCTCTGG-TTATGTAAGAAATCTCTGCT-TCGGGTGGTATCTTGCCTAATCGGGACAAC-ACGCTTGTTTCT-CTTTTTTCTCGCTTAGGTCGTAGGCATAATGATTT-TATATGAC-CCGTCTTGAAACACGGACCAAGGAGTCCACCATTGCTGCGAGTCTTTGGGTGTAGAAACCCCGGGGCGGAAGGAAACTGACCAAGATATGAAAGGCTT--TTAGCTGGCAATATCATCCGGCGAGGACG-TTTTATACTGAATTGACCGAGATTAAGCATCAATGATGGGACCCGAAAGATGGTGAACT-ATACTTG-AATAGGGTGAAG-CCAG-----ACCCTAGTAACGGCG-AGTG--------AACAGGG-A------------AAAGCTCAAAGTTGGAACC-TCCTGG-TCCTAGATCAGGCGGA-TTGTAAACTAAAGCTCT-TGGGTAGTAC-GGTTGGCCTGATAAAAAAG--TTCTCTGGAAAGAGGCGACATAGAGGGTG-ATATCCCCGTCTTTGGTCAGAGCT-CAATCATGCGTTT-GCCCTTTAGCGAAGAGTCAGGTTGTTTGGGAATGCAGCCTAAAATGGGAGGTAAATCTCTCCTAAAGCTAAATATTGACGAAAGACCGATAGCGAACAAGTACCGTGAGGGAAAGATGAAAAGCACTTTGAAAAGAGGGTC-AAAAAGTACGTGAAATTGCTGAAAGG-GAACCGTATGAAATCAGTCTGATGTGTTGGTAATCAATCTGGATCTCGATCTGGATGCAC---TTGCCGATGTAT-TAGCCTGCGACAGTTTGATC-TGGAGGAAAAAAGATGGGAGAATGTGGCCTTGGC-TTCG-GTCAAGGTGTTATAGCTCCTGTCAAAATACTTTGGATTGGACTGAGGACTGCAGCGAG-CC-GCAA-----GGTAAAG--GTCTC-GGGCGCTTGCTCTGG-TTATGTAAGAAATCTCTGCT-TCGGGTGGTATCTTGCCTAATCGGGACAAC-ACGCTTGTTTCT-CTTTTTTCTCGCTTAGGTCGTAGGCATAATGATTT-TATATGACC-CGTCTTGAAACACGGACCAAGGAGTCCACCATTGCTGCGAGTCTTTGGGTGTAGAAACCCCGGGGCGGAAGGAAACTGACCAAGATATGAAAGGCTT--TTAGCTGGCAATATCATCCGGCGAGGACG-TTTTATACTGAATTGACCGAGATTAAGCATCAATGATGGGACCCGAAAGATGGTGAACT-ATACTTG-AATAGGGTGAAG-CCAGAG--------------------------------------------------------------------------------------------------------------------------------------------------------------------------------------------------------------------------------------------------------------------------------------------------------------------------------------------------------------------------------------------------------------------------------------------------------------------------------------------------------------------------------------------------------------------------------------------------------------------------------------------------------------------------------------------------------------------------------------------------------------------------------------------------------------------------------------------------------------------------------------------------------------------------------------------------------------------------------------------------------------------------------------------------------------------------------------------------------------------------------------------------------------------------------------------------------------------------------------------------------------------------------------------------------------------------------------------------------------------------------------------------------------------------------------------------------------------------------------------------------------------------------------------------------------------------------------------------------------------------------------------------------------------------------------------------------------------------------------------------------------------------------------------------------------------------------------------------------------------------------------------------------------------------------------------------------------------------------------------
>AbsidiacoeruleaFSU767
TTAAAAATGG--------------CGAGGGGAAGATTTATCGACC-------------------CTTCACACTTTTTTCTGTG------------CACTGTTCATGTTTTGA----------------------------------------TTTGAACGGAGGGAGCGCAAGCTTCTTTC----------------------CGGCCAA--------------ATTCAATGACCGCGGACCCTG-----------------GATATTTTTAGCCCCTGAATTCATGCGGCCAAA------------TTTTTTCCCA--CGG-------------------------TCCGTCTACCC--------------------------------------------------ACT--------CTTCTAACACTGACTGAAC-CACAAAACA-TAAA-------------------GTTTA----------AACAACTTTCAGCAATGGATCTCTCGGCTTTCGTATCGATGAAGAACGCAGCGAATCGCGATATGTAGTGTGATCTGCCTTTAGTGAATCATCAAATCTTTGAACGCATCTTGCACCTTTTGGTATTCCAAAAGGTACGCCTGTTTCAGTATCATTATAA-CC-----TCTTG--CCCAGATG-----TATTTTTGGAA-------------AAAGAGAATATG---ACAGTTGG-CCCTGCGTC------------------TCTGCA-------------AAGAGTCGTCTCGGCTTGAAT-----ACCCTGTTGATTGTAACTGTTTCATCTACGGT-------------CATC-ACTTG---------ATAATTATCGTG-----TGTCTAACCAGAAATG--------AAGCGGGATCGAC--------CGTATCAAACCCCCC--------------------------------TAAACTTGATCTG-AAATC-AGGCGGGA---------------------------------------------------------------------------------------------------------------------------------------------------------------------------------------------------------------------------------------------------------------------------------------------------------------------------------------------------------------------------------------------------------------------------------------------------------------------------------------------------------------------------------------------------------------------------------------------------------------------------------------------------------------------------------------------------------------------------------------------------------------------------------------------------------------------------------------------------------------------------------------------------------------------------------------------------------------------------------------------------------------------------------------------------------------------------------------------------------------------------------------------------------------------------------------------------------------------------------------------------------------------------------------------------------------------------------------------------------------------------------------------------------------------------------------------------------------------------------------------------------------------------------------------------------------------------------------------------------------------------------------------------------------------------------------------------------------------------------------------------------------------------------------------------------------------------------------------------------------------------------------------------------------------------------------------------------------------------------------------------------------------------------------------------------------------------------------------------------------------------------------------------------------------------------------------------------------------------------------------------------------------------------------------------------------------------------------------------------------------------------------------------------------------------------------------------------------------------------------------------------------------------------------------------------------------------------------------------------------------------------------------------------------------------------------------------------------------------------------------------------------------------------------------------------------------------------------------------------------------------------------------------------------------------------------------------------------------------------------------------------------------------------------------------------------------------------------------------------------------------------------------------------------------------------------------------------------------------------------------------------------------------------------------------------------------------------------------------------------------------------------------------------------------------------------------------------------------------------------------------------------------------------------------------------------------------------------------------------------------------------------------------------------------------------------------------------------------------------------------------------------------------------------------------------------------------------------------------------------------------------------------------------------------------------------------
>AbsidiacalifornicaCBS31478
TTAAAAATGT-------GAGGGGGGAAAAAAAGGATTTATCCTTTTTTCTT-------------TCTTTCTTTTTATTCTGTG------------CACCG------TATCTG----------------------------------------TTTGCGGTATGGAGTTCTTTTTTGAA-------------------------TCCCCAT-------------------------------ATCGCATATTGGTGGAGTAGGGGCAATTTCA-----------------------------------TTTGTTTTGT--ATGAAATTCATGCGAAATGCGAAACTGCTCAGGCTCCGCCGA----------------------------------AACCTC--TTCT-----------ATTAC------TGACTGATC--------TA-AAAA----------------ATTATAAAAAGT--TTA-AACAACTTTCAGCAATGGATCTCTCGGCTTTCGTATCGATGAAGAACGCAGCGAATCGCGATATGTAGTGTGATCTGCCTTTAGTGAATCATCAAATCTTTGAACGCATCTTGCACCTTTTGGTATTCCAAAAGGTACGCCTGTTTCAGTATCATTATAA-CC-----TCTTC--ACCATCAA-------TTTTTGATG--------------ATGAAAAGAATATGACAGTTGG-CCCTGCGGTC-------TAC-------TCTTTT-------------GTAGATTGTCTCGGCTTGAAT-----AACTAGTCGATTGTAACTGTATTCTCTACGGT-------------CTTC-ACTTG------ATAATATATCGTGTGTTAACCTAAAAGATAT-------------AGGATCGACCCTT--------TATAAACACCCCC----------------------------------CAAACTTGATCTG-AAATC-AGGCGGGAAGTAAACGGCGAGTG-AACAGGG-AAAAGCTCAAAGTTGGAACC-TCCTAG-CCCTAGGTTAGGCGGA-TTGTAAA-TAAAGCTCT-TGGGTAGTAC-GGTTGGCCTGGTAAAAAAG--TTTTCTGGAAAGAAGCGACATAGAGGGTG-ATATCCCCGTCTTTGGCCAGAGCT-CAATCATGCGTTT-GCCCTTTAGCGAAGAGTCAGGTTGTTTGGGAATGCAGCCTAAAATGGGAGGTAAATCTCTCCTAAAGCTAAATATTGACGAAAGACCGATAGCGAACAAGTACCGTGAGGGAAAGATGAAAAGCACTTTGAAAAGAGGGTC-AAAAAGTACGTGAAATTGCTGAAAGG-GAACCGTATGAAATCAGTCTGATGTGTTGGTAATCAATCTAGATCTCGATCTGGATGCAC---TTGCCAATGTAT-TAGCCTGCGACAATTTGATT-TGGAGGAAAAAAGATGGGAGAATGTGGCCTTGGTTTTCA-ATCAAGGTGTTATAGCTCCTGTCAAAATACTTTGGATTGGATTGAGGATCGCAGCGAG-CC-GCAA-----GGTAAGG--GTCTC-GGGCGCTTGGTTTGT-TCAAAAAAGGAATCTCTGCT-TCGGGTGGTGCCTTTTTTGAACGAGCCAAC-TCGTTTGTTTCT-CCTTTTTCTCGCTTAGGTCGTAGGCATAATGATTT-TATATGAC-CCGTCTTGAAACACGGACCAAGGAGTCCACCATTGCTGCAAGTCTTTGGGTGTAGAAACCCCGGGGCGGAAGGAAACTGACCAAGATATGAAGGCTT---TTAGCTGGCAATATCATCCGGCGAGGACG-TTTTATACTGAATTGACCGAGATTAAGCATCAATGATGGGACCCGAAAGATGGTGAACT-ATACTTG-AATAGGGTGAAG--CAG-----ACCTCAGTAAACGGCGAGTG--------AACAGGG-A------------AAAGCTCAAAGTTGGAACC-TCCTAG-CCCTAGGTTAGGCGGA-TTGTAAA-TAAAGCTCT-TGGGTAGTAC-GGTTGGCCTGGTAAAAAAG--TTTTCTGGAAAGAAGCGACATAGAGGGTG-ATATCCCCGTCTTTGGCCAGAGCT-CAATCATGCGTTT-GCCCTTTAGCGAAGAGTCAGGTTGTTTGGGAATGCAGCCTAAAATGGGAGGTAAATCTCTCCTAAAGCTAAATATTGACGAAAGACCGATAGCGAACAAGTACCGTGAGGGAAAGATGAAAAGCACTTTGAAAAGAGGGTC-AAAAAGTACGTGAAATTGCTGAAAGG-GAACCGTATGAAATCAGTCTGATGTGTTGGTAATCAATCTAGATCTCGATCTGGATGCAC---TTGCCAATGTAT-TAGCCTGCGACAATTTGATT-TGGAGGAAAAAAGATGGGAGAATGTGGCCTTGGTTTTCA-ATCAAGGTGTTATAGCTCCTGTCAAAATACTTTGGATTGGATTGAGGATCGCAGCGAG-CC-GCAA-----GGTAAGG--GTCTC-GGGCGCTTGGTTTGT-TCAAAAAAGGAATCTCTGCT-TCGGGTGGTGCCTTTTTTGAACGAGCCAAC-TCGTTTGTTTCT-CCTTTTTCTCGCTTAGGTCGTAGGCATAATGATTT-TATATGACC-CGTCTTGAAACACGGACCAAGGAGTCCACCATTGCTGCAAGTCTTTGGGTGTAGAAACCCCGGGGCGGAAGGAAACTGACCAAGATATGAAGGCTT---TTAGCTGGCAATATCATCCGGCGAGGACG-TTTTATACTGAATTGACCGAGATTAAGCATCAATGATGGGACCCGAAAGATGGTGAACT-ATACTTG-AATAGGGTGAAG--CAGAG--------------------------------------------------------------------------------------------------------------------------------------------------------------------------------------------------------------------------------------------------------------------------------------------------------------------------------------------------------------------------------------------------------------------------------------------------------------------------------------------------------------------------------------------------------------------------------------------------------------------------------------------------------------------------------------------------------------------------------------------------------------------------------------------------------------------------------------------------------------------------------------------------------------------------------------------------------------------------------------------------------------------------------------------------------------------------------------------------------------------------------------------------------------------------------------------------------------------------------------------------------------------------------------------------------------------------------------------------------------------------------------------------------------------------------------------------------------------------------------------------------------------------------------------------------------------------------------------------------------------------------------------------------------------------------------------------------------------------------------------------------------------------------------------------------------------------------------------------------------------------------------------------------------------------------------------------------------------------------------------
>AbsidiacalifornicaFSU4748
TTAAAAATGT-------GAGGGGGGAAAAAAAGGATTTATCCTTTTTTCTT-------------TCTTTCTTTTTATTCTGTG------------CACCG------TATCTG----------------------------------------TTTGCGGTATGGAGTTCTTTTTTGAA-------------------------TCCCCAT-------------------------------ATCGCATATTGGTGGAGTAGGGGCAATTTCA-----------------------------------TTTGTTTTGT--ATGAAATTCATGCGAAATGCGAAACTGCTCAGGCTCCGCCGAAAC---------------------------------------CTCT-TCT-------ATTAC------TGACTGATC--------TA-AAAA----------------ATTATAAAAAGT--TTA-AACAACTTTCAGCAATGGATCTCTCGGCTTTCGTATCGATGAAGAACGCAGCGAATCGCGATATGTAGTGTGATCTGCCTTTAGTGAATCATCAAATCTTTGAACGCATCTTGCACCTTTTGGTATTCCAAAAGGTACGCCTGTTTCAGTATCATTATAA-CC-----TCTTC--ACCATCAA-------TTTTTGATG--------------ATGAAAAGAATATGACAGTTGG-CCCTGCGGTC-------TAC-------TCTTTT-------------GTAGATTGTCTCGGCTTGAAT-----AACTAGTCGATTGTAACTGTATTCTCTACGGT-------------CTTC-ACTTG------ATAATATATCGTGTG-----TTAACCTAAAAGATAT--------AGGATCGACCCTT--------TATAAACACCCCC----------------------------------CAAACTTGATCTG-AAATC-AGGCGGGAAGTAACGGCG-AGTG-AACAGGG-AAAAGCTCAAAGTTGGAACC-TCCTAG-CCCTAGGTTAGGCGGA-TTGTAAACTAAAGCTCT-TGGGTAGTAC-GGTTGGCCTGGTAAAAAAG--TTTTCTGGAAAGAAGCGACATAGAGGGTG-ATATCCCCGTCTTTGGCCAGAGCT-CAATCATGCGTTT-GCCCTTTAGCGAAGAGTCAGGTTGTTTGGGAATGCAGCCTAAAATGGGAGGTAAATCTCTCCTAAAGCTAAATATTGACGAAAGACCGATAGCGAACAAGTACCGTGAGGGAAAGATGAAAAGCACTTTGAAAAGAGGGTC-AAAAAGTACGTGAAATTGCTGAAAGG-GAACCGTATGAAATCAGTCTGATGTGTTGGTAATCAATCTAGATCTCGATCTGGATGCAC---TTGCCAATGTAT-TAGCCTGCGACAATTTGATT-TGGAGGAAAAAAGATGGGAGAATGTGGCCTTGGTTTTCA-ATCAAGGTGTTATAGCTCCTGTCAAAATACTTTGGATTGGATTGAGGATCGCAGCGAG-CC-GCAA-----GGTAAGG--GTCTC-GGGCGCTTGGTTTGT-TCAAAAAAGGAATCTCTGCT-TCGGGTGGTGCCTTTTTTGAACGAGCCAAC-TCGTTTGTTTCT-CCTTTTTCTCGCTTAGGTCGTAGGCATAATGATTT-TATATGAC-CCGTCTTGAAACACGGACCA--------------------------------------------------------------------------------------------------------------------------------------------------------------------------------------------------------ACCTCAGTAACGGCG-AGTG--------AACAGGG-A------------AAAGCTCAAAGTTGGAACC-TCCTAG-CCCTAGGTTAGGCGGA-TTGTAAACTAAAGCTCT-TGGGTAGTAC-GGTTGGCCTGGTAAAAAAG--TTTTCTGGAAAGAAGCGACATAGAGGGTG-ATATCCCCGTCTTTGGCCAGAGCT-CAATCATGCGTTT-GCCCTTTAGCGAAGAGTCAGGTTGTTTGGGAATGCAGCCTAAAATGGGAGGTAAATCTCTCCTAAAGCTAAATATTGACGAAAGACCGATAGCGAACAAGTACCGTGAGGGAAAGATGAAAAGCACTTTGAAAAGAGGGTC-AAAAAGTACGTGAAATTGCTGAAAGG-GAACCGTATGAAATCAGTCTGATGTGTTGGTAATCAATCTAGATCTCGATCTGGATGCAC---TTGCCAATGTAT-TAGCCTGCGACAATTTGATT-TGGAGGAAAAAAGATGGGAGAATGTGGCCTTGGTTTTCA-ATCAAGGTGTTATAGCTCCTGTCAAAATACTTTGGATTGGATTGAGGATCGCAGCGAG-CC-GCAA-----GGTAAGG--GTCTC-GGGCGCTTGGTTTGT-TCAAAAAAGGAATCTCTGCT-TCGGGTGGTGCCTTTTTTGAACGAGCCAAC-TCGTTTGTTTCT-CCTTTTTCTCGCTTAGGTCGTAGGCATAATGATTT-TATATGACC-CGTCTTGAAACACGGACCAA----------------------------------------------------------------------------------------------------------------------------------------------------------------------------------------------------GTAGTGGCTTACAATGGCGACCACGGGTAACGGGGAATTAGGGTTCGATTCCGGAGAGGGAGCCTGAGAAACGGCTACCACATCCAAGGAAGGCAGCAGGCGCGCAAATTACCCAATCCCAACTCGGGGAGGTAGTGACAATAAATAACAATGCAGGGCCATTCGGCCTTGCAATTGGAATGAGTACAATTTAAATCCCTTAACGAGGATCAATTGGAGGGCAAGTCTGGTGCCAGCAGCCGCGGTAATTCCAGCTCCAAAAGCGTATATTAAAGTTGTTGCAGTTAAAACGTCCGTAGTCGAATTTACGCTTGATGACTCGA--TCGCTGGTCCTTCATTGGGCCAGATTGGTTGTGGTCTC--GGCGATAAAGCTTGGTTCATAGCGGTGTTGACTTCGGTTGGCGTCGTTTTCTGGCCAAGCGTATTACCATGAGCAAATCAGAATGCTCAAAGTAGGCCTACGCGCCTGAATGTGTTAGCATGGAATAATAAAATAGGACTCGAGTCTTGTTTTGTTGGTTTACTTGACATTGAGAAATGATGAATAGGAACGGTTGGGGGCATTTGTATTCAATCGCTAGAGGTGAAATTCTTGGATTGATTGAAGACAAACTACTGCGAAAGCATTTGACCCAGGACGTTTTCATTGATCAGGGACTAAAGTTGAGGGATCGAAGACGATTAGATACCGTCGTAGTCTTAACCACAAACTATGCCGACTAGCGATTGGGCCTTGACGGTCAAACCCGTGAACACGCTTTGTTGGCTTTCACCCTCGGTGTCCGTCAATTGATCGTTGCTATTAACAAGATGGATTCCACCAAGTGGTCCGAACAACGTTTCAACGAAATCATCAAGGAAGTCTCTGGTTTCATCAAGAAGATCGGTTTCAACCCCAAGTCTGTCCCCTTCGTCCCCATCTCTGGCTGGCACGGTGACAACATGTTGGAAGAATCTAACAACATGCCCTGGTACAAGGGATGGAACAAGGAAACCAAGGCCGGTGCCAAGTCTGGTAAGACTCTCTTGGATGCCATTGATGCCATTGATCCTCCTCAACGTCCTTCCGACAAGCCTCTCCGTCTCCCTCTTCAAGATGTTTACAAGATCGGTGGTATCGGTACTGTTCCCGTCGGTCGTGTCGAAACTGGTGTCATCAAGGCCGGTATGGTCGTCACCTTCGCTCCTGCTAACGTGACCACTGAAGTCAAGTCCGTCGAAATGCATCACGAACAATTGGTTGAAGGTCTTCCCGGTGACAACGTTGGTTTCAACGTCAAGAACGTGTCTGTCAAGGATATCCGTCGTGGTAACGTCTGCTCTGACTCCAAGAACGACCCCGCCAAGGAAGCCGGTTCCTTCACCGCTCAAGTCACTGTCCTTAACCACCCTGGTCAGTAGCCATTCAAGCTGTCTTGTCTCT-CTATGCTTCTGGTCGTACTACCGGTATTGTCCTTGATT-CCGGTGATGGTGTCACCCACACTGTACCC-ATCTATGAAGGTTACGCTC--TTCCTCACGCTATC-TTGCG-TTTGGATATGGCC--GGTCGTGATTTGACTGATTACTTGATGCGCATCTTGGCTGAACGTGGTCACTCCTTCACTACCACTGCTGAACGTGAAATCGTTCGTGATATCAAGGAAAAGCTCTGTTATACCGCTTTGGACTTTGAACAAGAAATGC-AAACTGCTGCTCAATCCTCTGCTTTGGAAAAGTCTTATGAATTACCT-GATGGTCAAGTTATTACTGTTGGT-AACGAACG-TTTCCGTGCC-CCT--GAAG-CTCTC-TTCCAACCTTC-TTTCCT-CGGT-C--TTGAATCTG--CTGGTAT-TCATG-AAACTAC-TTACAAC-TCTATCATG-AAGTGTGATGT-GGATAT-TCGTAAGGA--TTTGT
>AbsidiacalifornicaFSU4747
TTAAAAATGT--------GAGGGGGGAAAAAAGGATTTATCCTTTTTTCTT-------------TCTTTCTTTTTATTCTGTG------------CACCG------TATCTG----------------------------------------TTTGCGGTATGGAGTTCTTTTTTGAA-------------------------CCCCCAT-------------------------------ATCGCATATTGGTGGAGTAGGGGCAATTTCA-----------------------------------TTTGTTTTGT--ATGAAATTCATGCGAAATGCGAAACTGCTCAGGCTCCGCCGAAAC---------------------------------------CTCT-TCT-------ATTAC------TGACTGATC---------T-AAAA----------------ATTATAAAAAGT--TTA-AACAACTTTCAGCAATGGATCTCTCGGCTTTCGTATCGATGAAGAACGCAGCGAATCGCGATATGTAGTGTGATCTGCCTTTAGTGAATCATCAAATCTTTGAACGCATCTTGCACCTTTTGGTATTCCAAAAGGTACGCCTGTTTCAGTATCATTATAA-CC-----TCTTC--ACCATCAA------TTTTTTGATG--------------ATGAAAAGAATATGACAGTTGG-CCCTGCGGTCTAC--------------TCTTTT-------------GTAGATTGTCTCGGCTTGAAT-----AACTAGTCGATTGTAACTGTATTCTCTACGGT-------------CTTC-ACTTG------ATAATATATCGTGTG-----TTAACCTAAAAGATAT--------AGGATCGACCCTT--------TATAAACACCCCC----------------------------------CAAACTTGATCTG-AAATC-AGGCGGGAAGTAACGGCG-AGTG-AACAGGG-AAAAGCTCAAAGTTGGAACC-TCCTAG-CCCTAGGTTAGGCGGA-TTGTAAACTAAAGCTCT-TGGGTAGTAC-GGTTGGCCTGGTAAAAAAG--TTTTCTGGAAAGAAGCGACATAGAGGGTG-ATATCCCCGTCTTTGGCCAGAGCT-CAATCATGCGTTT-GCCCTTTAGCGAAGAGTCAGGTTGTTTGGGAATGCAGCCTAAAATGGGAGGTAAATCTCTCCTAAAGCTAAATATTGACGAAAGACCGATAGCGAACAAGTACCGTGAGGGAAAGATGAAAAGCACTTTGAAAAGAGGGTC-AAAAAGTACGTGAAATTGCTGAAAGG-GAACCGTATGAAATCAGTCTGATGTGTTGGTAATCAATCTAGATCTCGATCTGGATGCAC---TTGCCAATGTAT-TAGCCTGCGACAATTTGATT-TGGAGGAAAAAAGATGGGAGAATGTGGCCTTGGTTTTCA-ATCAAGGTGTTATAGCTCCTGTCAAAATACTTTGGATTGGATTGAGGATCGCAGCGAG-CC-GCAA-----GGTAAGG--GTCTC-GGGCGCTTGGTTTGT-TCAAAAAAGGAATCTCTGCT-TCGGGTGGTGTCTTTTTTGAACGAGCCAAC-TCGTTTGTTTCT-CCTTTTTCTCGCTTAGGTCGTAGGCATAATGATTT-TATATGAC-CCGTCTTGAAACACGGACCA--------------------------------------------------------------------------------------------------------------------------------------------------------------------------------------------------------ACCTCAGTAACGGCG-AGTG--------AACAGGG-A------------AAAGCTCAAAGTTGGAACC-TCCTAG-CCCTAGGTTAGGCGGA-TTGTAAACTAAAGCTCT-TGGGTAGTAC-GGTTGGCCTGGTAAAAAAG--TTTTCTGGAAAGAAGCGACATAGAGGGTG-ATATCCCCGTCTTTGGCCAGAGCT-CAATCATGCGTTT-GCCCTTTAGCGAAGAGTCAGGTTGTTTGGGAATGCAGCCTAAAATGGGAGGTAAATCTCTCCTAAAGCTAAATATTGACGAAAGACCGATAGCGAACAAGTACCGTGAGGGAAAGATGAAAAGCACTTTGAAAAGAGGGTC-AAAAAGTACGTGAAATTGCTGAAAGG-GAACCGTATGAAATCAGTCTGATGTGTTGGTAATCAATCTAGATCTCGATCTGGATGCAC---TTGCCAATGTAT-TAGCCTGCGACAATTTGATT-TGGAGGAAAAAAGATGGGAGAATGTGGCCTTGGTTTTCA-ATCAAGGTGTTATAGCTCCTGTCAAAATACTTTGGATTGGATTGAGGATCGCAGCGAG-CC-GCAA-----GGTAAGG--GTCTC-GGGCGCTTGGTTTGT-TCAAAAAAGGAATCTCTGCT-TCGGGTGGTGTCTTTTTTGAACGAGCCAAC-TCGTTTGTTTCT-CCTTTTTCTCGCTTAGGTCGTAGGCATAATGATTT-TATATGACC-CGTCTTGAAACACGGACCAA----------------------------------------------------------------------------------------------------------------------------------------------------------------------------------------------------GTAGTGGCTTACAATGGCGACCACGGGTAACGGGGAATTAGGGTTCGATTCCGGAGAGGGAGCCTGAGAAACGGCTACCACATCCAAGGAAGGCAGCAGGCGCGCAAATTACCCAATCCCAACTCGGGGAGGTAGTGACAATAGATAACAATGCAGGGCCATTCGGCCTTGCAATTGGAATGAGTACAATTTAAATCCCTTAACGAGGATCAATTGGAGGGCAAGTCTGGTGCCAGCAGCCGCGGTAATTCCAGCTCCAAAAGCGTATATTAAAGTTGTTGCAGTTAAAACGTCCGTAGTCGAATTTACGCTTGATGACTCGA--TCGCTGGTCCTTCATTGGGCCAGATTGGTTGTGGTCTC--GGCGATAAAGCTTGGTTCATAGCGGTGTTGACTTCGGTTGGCGTCGTTTTCTGGCCAAGCGTATTACCATGAGCAAATCAGAATGCTCAAAGTAGGCCTACGCGCCTGAATGTGTTAGCATGGAATAATAAAATAGGACTCGAGTCTTGTTTTGTTGGTTTACTTGACATTGAGAAATGATGAATAGGAACGGTTGGGGGCATTTGTATTCAATCGCTAGAGGTGAAATTCTTGGATTGATTGAAGACAAACTACTGCGAAAGCATTTGACCCAGGACGTTTTCATTGATCAGGGACTAAAGTTGAGGGATCGAAGACGATTAGATACCGTCGTAGTCTTAACCACAAACTATGCCGACTAGCGATTGGGCCTTGACGGTCAAACCCGTGAACGCGCTTTGTTGGCTTTCACCCTCGGTGTCCGTCAATTGATCGTTGCTATTAACAAGATGGATTCCACCAAGTGGTCCGAACAACGTTTCAACGAAATCATCAAGGAAGTCTCTGGTTTCATCAAGAAGATCGGTTTCAACCCCAAGTCTGTCCCCTTCGTCCCCATCTCTGGCTGGCACGGTGACAACATGTTGGAAGAATCTAACAACATGCCCTGGTACAAGGGATGGAACAAGGAAACCAAGGCCGGTGCCAAGTCTGGTAAGACTCTTTTGGATGCCATTGATGCCATTGATCCTCCTCAACGTCCTTCCGACAAGCCTCTCCGTCTCCCTCTTCAAGATGTTTACAAGATCGGTGGTATCGGTACTGTTCCCGTCGGTCGTGTCGAAACTGGTGTCATCAAGGCCGGTATGGTCGTCACCTTCGCTCCTGCTAACGTGACCACTGAAGTCAAGTCCGTCGAAATGCATCACGAACAATTGGTTGAAGGTCTTCCCGGTGACAACGTTGGTTTCAACGTCAAGAACGTGTCTGTCAAGGATATCCGTCGTGGTAACGTCTGCTCTGACTCCAAGAACGACCCCGCCAAGGAAGCCGGTTCCTTCACCGCTCAAGTCATTGTCCTTAACCACCCTGGTCAGTAGCCATTCAAGCTGTCTTGTCTCT-CTATGCTTCTGGTCGTACTACCGGTATTGTCCTTGATT-CCGGTGATGGTGTCACCCACACTGTACCC-ATCTATGAAGGTTACGCTC--TTCCTCACGCTATC-TTGCG-TTTGGATATGGCC--GGTCGTGATTTGACTGATTACTTGATGCGCATCTTGGCTGAACGTGGTCACTCCTTCACTACCACTGCTGAACGTGAAATCGTTCGTGATATCAAGGAAAAGCTCTGTTATACCGCTTTGGACTTTGAACAAGAAATGC-AAACTGCTGCTCAATCCTCTGCTTTGGAAAAGTCTTACGAATTGCCT-GATGGTCAAGTTATCACCGTTGGT-AACGAACG-TTTCCGTGCC-CCT--GAAG-CTCTC-TTCCAACCTTC-CTTCCT-CGGC-C--TTGAATCTG--CTGGTAT-TCATG-AAACTAC-TTACAAC-TCTATCATG-AAGTGTGATGT-GGATAT-TCGTAAGGA--TTTAT
>AbsidiachinensisCGMCC316057
TTAAAAATGC-----------------GGGGAGAGCTTCCTT-----------GGAGGTTTTCCCTTTCAATTTTATCTTGTG------------CACCG------TTTTTT----------------------------------------TTGGCTAAAG-----------------------------------------CTCCTTT----------------GGGAACTTTGGCCGCCCTG-----------------GGCAAACTCG-----------------------------------AATTTTCCTT--TGGGA---------------AGAA--CCTCGGTTTGCCCAG-----------------------------------ACATTA--TTAT-ACT-------ATTT-------TGACTGAAC----CAACAA-GAAA----------------ATTGTTAATTT---ATA-AACAACTTTCAGCAATGGATCTCTCGGCTTTCGTATCGATGAAGAACGCAGCGAACCGCGATATGTAGTGTGCTTTGCTAATAGTGAATCATCAAATCTTTGAACGCATCTTGCACCTCTGGGTATTCCTGGAGGTACGCCTGTTTCAGTATCATTTTAT-CT-----TCCCT--CGCATTTA---------TTTGCTG---------------GGGAAAAATT---ACTACTGG-CCCCGAGAAAAATTAAG----------TTTTTT-------------------CTTCTCGGCTGAAAT----GCGCTGGCTT---------------TTTTGGCT---AGTAGT----TACC-TTTTG------GT-AGATTTATTTTA-----TTAAAAG-----------------TACCCCTACTACC--------TTCAAGGCCCAAAACTCA-----------------------------TTCACTTGATCTG-AAATC-AGGCGGGAAGTAACGGCG-AGTG-AACAGGG-AAAAGCTCAAAGTTGGAACC-TCCTGG-CCTTAGGTCTGGCGGA-TTGTAAACTAAAGCGCT-CGAGTAGTTT-GGCTAGCCCAGTAAATAAG--TTCTCTGGAAAGGGACGACAAAGAGGGTG-AAATCCCCGTTTTTGGCTGGAGCA-TAGGCATGCGTTT-GCTTGGGCGTGAAGAGTCAGGTTGTTTGGTATTGCAGCCTAAAGCTGGAGGTAAATCTCTCCTAAAGCTAAATATTGACGAAAGACCGATAGCGAACAAGTACCGTGAGGGAAAGATGAAAAGCACCTGGAAAAGGGGGTC-AAAAAGTACGTGAAATTGCTGAAAGG-GAACCGTATGAAATCAGTTTGGCCCATTGATAATCAGCCTGGACTTTGGTCTGGGTGCAC---TTGTCAGCGGGTTCGGCTTACGACAATTTGACT-TGGGGGAAAAAATCAAGGGGAATGTGGCCTACAT-TTCG-GTGGAGGTGTTATAGCCCTTTGAAAAATACCTTGGGTTGGATTGAGGACTGCAGCGAG-CCCTTTA---TGGGGGTGG--ACTGT-GGGCGCTTGGTAGGA-ATTGGGGGAAAATCTCTGCT-TCGGGTGGTGTTTTCCCAATTCTTGTCAAC-TCGCCTACTTTT-CCTTTTTCTCGCTTAGGTCGTAGGCATAATGATTT-TATATGAC-CCGTCTTGAAACACGGACCAAGGAGTCCACCATGATTGCGAGTCTTTGGGCGTAGAAACCCATGGGCGGAAGGAAACTGACCAAGATATGAAGGC-TTT-CGGGCTGGCAATATCCTCCAGCGAGGACG-TTTTATACTGAATTGACTGAGAGAAAGCAATTATGATGGGACCCGAAAGATGGTGAACT-ATACTTG-AATAGGGTGAAG-CCAG-----ACCCCAGTAACGGCG-AGTG--------AACAGGG-A------------AAAGCTCAAAGTTGGAACC-TCCTGG-CCTTAGGTCTGGCGGA-TTGTAAACTAAAGCGCT-CGAGTAGTTT-GGCTAGCCCAGTAAATAAG--TTCTCTGGAAAGGGACGACAAAGAGGGTG-AAATCCCCGTTTTTGGCTGGAGCA-TAGGCATGCGTTT-GCTTGGGCGTGAAGAGTCAGGTTGTTTGGTATTGCAGCCTAAAGCTGGAGGTAAATCTCTCCTAAAGCTAAATATTGACGAAAGACCGATAGCGAACAAGTACCGTGAGGGAAAGATGAAAAGCACCTGGAAAAGGGGGTC-AAAAAGTACGTGAAATTGCTGAAAGG-GAACCGTATGAAATCAGTTTGGCCCATTGATAATCAGCCTGGACTTTGGTCTGGGTGCAC---TTGTCAGCGGGTTCGGCTTACGACAATTTGACT-TGGGGGAAAAAATCAAGGGGAATGTGGCCTACAT-TTCG-GTGGAGGTGTTATAGCCCTTTGAAAAATACCTTGGGTTGGATTGAGGACTGCAGCGAG-CCCTTTA---TGGGGGTGG--ACTGT-GGGCGCTTGGTAGGA-ATTGGGGGAAAATCTCTGCT-TCGGGTGGTGTTTTCCCAATTCTTGTCAAC-TCGCCTACTTTT-CCTTTTTCTCGCTTAGGTCGTAGGCATAATGATTT-TATATGACC-CGTCTTGAAACACGGACCAAGGAGTCCACCATGATTGCGAGTCTTTGGGCGTAGAAACCCATGGGCGGAAGGAAACTGACCAAGATATGAAGGC-TTT-CGGGCTGGCAATATCCTCCAGCGAGGACG-TTTTATACTGAATTGACTGAGAGAAAGCAATTATGATGGGACCCGAAAGATGGTGAACT-ATACTTG-AATAGGGTGAAG-CCAGAG---------------------------------------------------------------------------------------------------------------------------------------------------------------------------------------------------------------------------------------------------------------------------------------------------------------------------------------------------------------------------------------------------------------------------------------------------------------------------------------------------------------------------------------------------------------------------------------------------------------------------------------------------------------------------------------------------------------------------------------------------------------------------------------------------------------------------------------------------------------------------------------------------------------------------------------------------------------------------------------------------------------------------------------------------------------------------------------------------------------------------------------------------------------------------------------------------------------------------------------------------------------------------------------------------------------------------------------------------------------------------------------------------------------------------------------------------------GTTCAAATTCAAGCTGTCTTGTCTCT-TTATGCCTCTGGTCGTACTACTGGTATTGTGCTCGACT-CTGGTGATGGTGTTACCCATACTGTCCCC-ATCTATGAAGGTTATGCCC--TCCCCCATGCTATC-TTGCG-TTTGGATATGGCT--GGTCGTGACTTGACTGACTACTTGATGCGCATCTTGGCTGAACGTGGTCACTCCTTCACTACCACCGCTGAACGTGAAATTGTCCGTGATATCAAGGAAAAGCTCTGTTATACCGCTCTCGACTTTGAACAAGAAATGC-AAACCGCTGCCCAATCCTCTGCTCTCGAAAAGTCCTATGAATTGCCC-GATGGTCAAGTCATCACTGTTGGT-AATGAACG-TTTCCGTGCC-CCT--GAAG-CTCTC-TTCCAACCTTC-CTTCCT-TGGT-C--TCGAATCTT--CTGGTAT-TCATG-AAACTAC-TTACAAC-TCTATCATG-AAGTGTGATGT-GGATAT-TCGTAAGGA--TTTAT
>AbsidiachinensisCGMCC316056
TTAAAAATGC-----------------GGGGGGAGCTTCCTT-----------GGAGGCTTTCCCTTTCAATTTTATCTTGTG------------CACCG------TTTTTT----------------------------------------TTGGCTAAAG-----------------------------------------CTCCTTT----------------GGGAACTTTGGCCGCCCTG-----------------GGCAAACTCG-----------------------------------AATTTTCCTT--TGGGA---------------AGAA--CCTCGGTTTGCCC-----------------------------AG------ACATTA--TTAT-ACT-------ATTT-------TGACTGAAC---CAAACAA-GAAA----------------ATTGTTAATT----ATA-AACAACTTTCAGCAATGGATCTCTCGGCTTTCGTATCGATGAAGAACGCAGCGAACCGCGATATGTAGTGTGCTTTGCTAATAGTGAATCATCAAATCTTTGAACGCATCTTGCACCTCTGGGTATTCCTGGAGGTACGCCTGTTTCAGTATCATTTTAT-CT-----TCCCT--CGCATTTA---------TTTGCTG---------------GGGAAAAATT---ACTACTGG-CCCCGAGAAAAAACTTTCGT-------TTTTTC--------------------TTCTCGGCTGAAAT----GCGCTGGCTT---------------TTTTGGCT---AGTAGT----TACC-TTTTG------GT-AGATTTATTTTA-----TTAAAAG-----------------TACCCCTACTACC--------TTCAAGGCCCAAAACTCA-----------------------------TTTACTTGATCTG-AAATC-AGGCGGGAAGTAACGGCG-AGTG-AACAGGG-AAAAGCTCAAAGTTGGAACC-TCCTGG-CCTTAGGTCTGGCGGA-TTGTAAACTAAAGCGCT-CGAGTAGTTT-GGCTAGCCCAGTAAATAAG--TTCTCTGGAAAGGGACGACAAAGAGGGTG-AAATCCCCGTTTTTGGCTGGAGCA-TAGGCATGCGTTT-GCTTGGGCGTGAAGAGTCAGGTTGTTTGGTATTGCAGCCTAAAGCTGGAGGTAAATCTCTCCTAAAGCTAAATATTGACGAAAGACCGATAGCGAACAAGTACCGTGAGGGAAAGATGAAAAGCACCTTGAAAAGGGGGTC-AAAAAGTACGTGAAATTGCTGAAAGGNGAACCGTATGAAATCAGTTTGGCCCATTGATAATCAGCCTGGACTTTGGTCTGGGTGCAC---TTGTCAGCGGGTTCGGCTTACGACAATTTGACT-TGGGGGAAAAAATCATGGGGAATGTGGCCTACAC-TTCG-GTGGAGGTGTTATAGCCCTTTGAAAAATACCTTGGGTTGGATTGAGGACTGCAGCGAG-CCCTTTA--TTGGGGGTGG--ACTGT-GGGCGCTTGGTAGGA-ATTGGGGGAAAATCTCTGCT-TCGGGTGGTGTTTTCCCAATTCTTGTCAAC-TCGCCTACTTTT-CCTTTCTCTCGCTTAGGTCGTAGGCATAATGATTT-TATATGAC-CCGTCTTGAAACACGGACCAAGGAGTCCACCATGATTGCGAGTCTTTGGGCGTAGAAACCCATGGGCGGAAGGAAACTGACCAAGATATGAAGGC-TTT-CGGGCTGGCAATATCCTCCAGCGAGGACG-TTTTATACTGAATTGACTGAGAGAAAGCAATTATGATGGGACCCGAAAGATGGTGAACT-ATACTTG-AATAGGGTGAAG-CCAG-----ACCCCAGTAACGGCG-AGTG--------AACAGGG-A------------AAAGCTCAAAGTTGGAACC-TCCTGG-CCTTAGGTCTGGCGGA-TTGTAAACTAAAGCGCT-CGAGTAGTTT-GGCTAGCCCAGTAAATAAG--TTCTCTGGAAAGGGACGACAAAGAGGGTG-AAATCCCCGTTTTTGGCTGGAGCA-TAGGCATGCGTTT-GCTTGGGCGTGAAGAGTCAGGTTGTTTGGTATTGCAGCCTAAAGCTGGAGGTAAATCTCTCCTAAAGCTAAATATTGACGAAAGACCGATAGCGAACAAGTACCGTGAGGGAAAGATGAAAAGCACCTTGAAAAGGGGGTC-AAAAAGTACGTGAAATTGCTGAAAGGNGAACCGTATGAAATCAGTTTGGCCCATTGATAATCAGCCTGGACTTTGGTCTGGGTGCAC---TTGTCAGCGGGTTCGGCTTACGACAATTTGACT-TGGGGGAAAAAATCATGGGGAATGTGGCCTACAC-TTCG-GTGGAGGTGTTATAGCCCTTTGAAAAATACCTTGGGTTGGATTGAGGACTGCAGCGAG-CCCTTTA--TTGGGGGTGG--ACTGT-GGGCGCTTGGTAGGA-ATTGGGGGAAAATCTCTGCT-TCGGGTGGTGTTTTCCCAATTCTTGTCAAC-TCGCCTACTTTT-CCTTTCTCTCGCTTAGGTCGTAGGCATAATGATTT-TATATGACC-CGTCTTGAAACACGGACCAAGGAGTCCACCATGATTGCGAGTCTTTGGGCGTAGAAACCCATGGGCGGAAGGAAACTGACCAAGATATGAAGGC-TTT-CGGGCTGGCAATATCCTCCAGCGAGGACG-TTTTATACTGAATTGACTGAGAGAAAGCAATTATGATGGGACCCGAAAGATGGTGAACT-ATACTTG-AATAGGGTGAAG-CCAGAG--------------------------------------------------------------------------------------------------------------------------------------------------------------------------------------------------------------------------------------------------------------------------------------------------------------------------------------------------------------------------------------------------------------------------------------------------------------------------------------------------------------------------------------------------------------------------------------------------------------------------------------------------------------------------------------------------------------------------------------------------------------------------------------------------------------------------------------------------------------------------------------------------------------------------------------------------------------------------------------------------------------------------------------------------------------------------------------------------------------------------------------------------------------------------------------------------------------------------------------------------------------------------------------------------------------------------------------------------------------------------------------------------------------------------------------------------------------------------------------------------------------------------------------------------------------------------------------------------------------------------------------------------------------------------------------------------------------------------------------------------------------------------------------------------------------------------------------------------------------------------------------------------------------------------------------------------------------------------------------------
>AbsidiacinereaCGMCC316062
TTAGAAATGT-------------------------------------------GGGCCATAGG-TCTTCTTTTTTAACCTGTG------------CACTG------TTTGTT----------------------------------------TGGCGTGTGATCAAGTTATTGATCGCCG-----------------------CCGCCCG----------------------------------------------------GGTGGCATGAATC--------------------------------AGTTCCCTTT--TGGGG---------------GGCG----GAGGATTGCGC------------------------------C------TAATTA--TTTG-ACT-------ATTC-------TGACTGATC--AAACAAAT-GAAA----------------ATTGTTAACAT---ATA-AACAACTTTCAGCAATGGATCTCTCGGCTTTCGTATCGATGAAGAACGCAGCAAATCGCGATATGTAGTGTGATCTGCCTATAGTGAATCATCAAATTTTTGAACGCATCTTGCACCCCTGGGTATTCCTGGGGGTACGCCTGTTTCAGTATCATTATTA-CC-----TCTCT--TCAACTAG------ATTGTTGGTT------------GATGGGAAACATA---ACTACTGG-CCCTGAGTCG-----------------CCTTTT----------AGGGGGGGACTTCACGGCTAAAAT------ACTCGGTT-------------ATTCTTGGCT---GATGAC----AACC-TTTTG------GTAAGATTTATCCTA-----CTAAAAA-----------------GACTCTAGTCGTC--------CAAGAAATGGACCTCTCCACCCAGGTGGAGACCCCAACAA-------CAACCTTGATCTG-AAATC-AGGCGGGAAGTAACGGCG-AGTG-AACAGGG-AAAAGCTCAAAGTTGGAATC-TCCCAG-TCCTAGATTGGGCGAA-TTGTAAACTAAAGCTCT-CGAGTAGTTC-GGCTAGCCTGGTAAACAAG--TTCTCTGGAAAGGGACGACAAAGAGGGTG-AAATCCCCGTTTTTGGCCGGAGCA-TAGTCTTGCGTTT-GCTTGGAAGCGAAGAGTCAGGTTGTTTGGTATTGCAGCCTAAAGTTGGAGGTAAATCTCTCCTAAAGCTAAATATTGACGAAAGACCGATAGCGAACAAGTACCGTGAGGGAAAGATGAAAAGCACCTTGAAAAGGGGGTC-AAAAAGTACGTGAAATTGCTGAAAGG-GAACCGTATGAAATCAGCCTGTGTCTTTAGTAATCAATCTGGGCTTTGGCGTGGATGCAC---TTGCTAGTGACT-CAGCTTGCGACAGTTTGATT-TGGGGGAAAAAATCAAGGAGAATGTGGCCTCGACTTTTG-GTGGAGGTGTTATAGCTCTTTGAAAAATACTCTGGATTGGACTGAGGACTGCAGTGAG-CC--TTT-----GGGATGG--ACTGT-GGGCGCTTGCTTTTT-AATAGGAAAGAATCTCTGCT-TCGGGTGGTGCTTTTTTATTAGGAGGCAAC-TCGCCTACTTTTTCCTTTTTCTCGCTTAGGTCGCAAGCATAATGATTT-TATATGAC-CCGTCTTGAAACACGGACCAAGGAGTCCACCATAGTTGCGAGTCTTTGGGTGTAGAAACCCATAGGCGTAAGGAAACTGACCAAGATATGAAGGCCTC--AAGGCTGGCAATATCCTCCAGCGAGGACGTTTTTATACTGAATTGACTGAGAGAAAGCAATTATGATGGGACCCGAAAGATGGTGAACT-ATACTTG-AATAGGGTGAAG-CCAG-----ACCCTAGTAACGGCG-AGTG--------AACAGGG-A------------AAAGCTCAAAGTTGGAATC-TCCCAG-TCCTAGATTGGGCGAA-TTGTAAACTAAAGCTCT-CGAGTAGTTC-GGCTAGCCTGGTAAACAAG--TTCTCTGGAAAGGGACGACAAAGAGGGTG-AAATCCCCGTTTTTGGCCGGAGCA-TAGTCTTGCGTTT-GCTTGGAAGCGAAGAGTCAGGTTGTTTGGTATTGCAGCCTAAAGTTGGAGGTAAATCTCTCCTAAAGCTAAATATTGACGAAAGACCGATAGCGAACAAGTACCGTGAGGGAAAGATGAAAAGCACCTTGAAAAGGGGGTC-AAAAAGTACGTGAAATTGCTGAAAGG-GAACCGTATGAAATCAGCCTGTGTCTTTAGTAATCAATCTGGGCTTTGGCGTGGATGCAC---TTGCTAGTGACT-CAGCTTGCGACAGTTTGATT-TGGGGGAAAAAATCAAGGAGAATGTGGCCTCGACTTTTG-GTGGAGGTGTTATAGCTCTTTGAAAAATACTCTGGATTGGACTGAGGACTGCAGTGAG-CC--TTT-----GGGATGG--ACTGT-GGGCGCTTGCTTTTT-AATAGGAAAGAATCTCTGCT-TCGGGTGGTGCTTTTTTATTAGGAGGCAAC-TCGCCTACTTTTTCCTTTTTCTCGCTTAGGTCGCAAGCATAATGATTT-TATATGACC-CGTCTTGAAACACGGACCAAGGAGTCCACCATAGTTGCGAGTCTTTGGGTGTAGAAACCCATAGGCGTAAGGAAACTGACCAAGATATGAAGGCCTC--AAGGCTGGCAATATCCTCCAGCGAGGACGTTTTTATACTGAATTGACTGAGAGAAAGCAATTATGATGGGACCCGAAAGATGGTGAACT-ATACTTG-AATAGGGTGAAG-CCAGAG----------------------------------------------------------------------------------------------------------------------------------------------------------------------------------------------------------------------------------------------------------------------------------------------------------------------------------------------------------------------------------------------------------------------------------------------------------------------------------------------------------------------------------------------------------------------------------------------------------------------------------------------------------------------------------------------------------------------------------------------------------------------GGTCAAACCCGTGAACACGCTTTGTTGGCCTTCACTCTCGGTGTCCGTCAATTGATTGTCGCTATCAACAAGATGGATTCCACCAAGTGGTCCGAACAACGTTTCAACGAAATCATCAAGGAAGTCTCTGGTTTCATCAAGAAGATCGGTTTCAACCCCAAGTCTGTCCCCTTCGTCCCCATCTCTGGCTGGCACGGTGACAACATGTTGGACGAATCTACCAACATGCCCTGGTACAAGGGATGGAACAAGGAAACCAAGGCCGGTGCCAAGTCTGGTAAGACTCTCTTGGATGCCATTGATGCCATTGACCCCCCTACCCGTCCTTCCGACAAGCCCCTCCGTCTCCCTCTTCAAGATGTGTACAAGATCGGTGGTATTGGTACGGTCCCCGTTGGTCGTGTCGAAACTGGTGTCATCAAGGCTGGTATGGTTGTTACCTTCGCTCCCGCTAACGTCACCACTGAAGTCAAGTCCGTCGAAATGCATCACGAACAATTGGTTGAAGGTCTCCCCGGTGACAACGTCGGTTTCAACGTCAAGAACGTCTCCGTCAAGGATATCCGTCGTGGTAACGTCTGTTCCGACTCCAAGAACGACCCCGCCAAGGAATCTGGTTCCTTCACTGCTCAAGTCATTGTCCTCAACCACCCTGGTCAGTTGCCATTCAAGCTGTCTTGTCTCT-TTATGCCTCTGGTCGTACTACTGGTATTGTGCTTGATT-CTGGTGATGGTGTATCCCACACTGTCCCC-ATCTATGAAGGTTATGCTC--TCCCCCATGCTATC-TTGCG-TTTGGACATGGCC--GGTCGTGACTTGACTGATTATTTGATGCGCATCTTGGCTGAACGTGGTCACTCCTTCACTACCACCGCTGAACGTGAAATTGTCCGTGATATCAAGGAAAAGCTCTGTTATGCCGCTCTCGACTTTGAACAAGAAATGC-AAACTGCTGCTCAATCCTCTGCTCTCGAAAAATCCTATGAATTGCCC-GATGGTCAAGTCATCACTGTGGGT-AACGAACG-TTTCCGTGCC-CCT--GAAG-CCCTC-TTCCAACCTTC-CTTCCT-TGGC-C--TTGAATCTG--ATGGTAT-TCACG-AAACTAC-TTACAAC-TCTATCATG-AAGTGTGATGT-GGATAT-TCGTAAAGA--TTTGT
>AbsidiacornutaURM6100
TTAGAAATGC----------------------GGGGCTGCTGTAAAGTG---------------GCCTTCTTTTTTAACTGTG------------CACTG------TTTAAA----------------------------------------TTTGGGGGGCGGATTTTTAATCCG---------------------------CTGCCCG-------------------------------CCCG-----------------GGTGGCATAAA----------------------------------TCGACTCCCC--TAGG----------------GGGGCTGAGAAGTGCGCCT--------------------------------------AATTA--TTTG-ACT-------AATC-------TGACTGATC---ATTACAA-TGAA----------------ATTGTTAACAT---ATA-AACAACTTTCAGCAATGGATCTCTCGGCTTTCGTATCGATGAAGAACGCAGCAAATCGCGATATGTAGTGTGATCTGCCTATAGTGAATCATCAAATTTTTGAACGCATCTTGCACCCCTGGGTATTCCTGGGGGTACGCCTGTTTCAGTATCATTTTAA-CC-----TCTCT--TCAACCAA------GTATTTGGTA------------GGAAGGAAAAATC---ACTACTGG-CCCCGAGTC------------------CTCTTA-------------TGAGGGCTTCGCGGCTGAAAT------------------------ATATGGTTATTCTCGCCTAATGACAACACC-TTTTG------GT-AGATTCTCTATA-----CAAAAA--------------------GTCTATTATTA--------TCCGAGGGCCCAAATCAA-----------------------------ACACCTTGATCTG-AAATC-A-------AGTAACGGCG-AGTG-AACAGGG-AAAAGCTCAAAGTTGGAACC-TCCTGG-CCTTAGGTCTGGCGGA-TTGTAAACTAAAGCTCT-CGAGTAGTTT-GGCTGGCCCAGTAAATAAG--TTCTCTGGAAAGGGACGACAAAGAGGGTG-AAATCCCCGTTTTTGGCTGGAGCA-TAGTCTTGCGTTT-GCTTGGAAGTGAAGAGTCAGGTTGTTTGGTATTGCAGCCTAAAGTTGGAGGTAAATCTCTCCTAAAGCTAAATATTGACGAAAGACCGATAGCGAACAAGTACCGTGAGGGAAAGATGAAAAGCACCTTGAAAAGGGGGTC-AAAAAGTACGTGAAATTGCTGAAAGG-GAACCGTATGAAATCAGCTTGTCTCTTTAGTAATCAGCCTGGACTTTGGTCTGGGTGCAC---TTGCTAGTGAGTACAGCCTACGACAATTCGATT-TGAGGGAAAAAATTAGGAGGAATGTGGCTTCAGT-TTCG-GCTGAAGTGTTATAGCCTCTTGAAAAATACCTTGGGTTGGATTGAGGATCGCAGCAGG-CC-ATTT-----GGGATGA--ACTGT-GGGCGCTTGGTCGTG-GTGTGGAAGAAATTTCTATC-TCTGGTAGTGTCTTTCCCATCATGGTCAAC-TCGTCTACTTTT-TCTTTTTCCTGCTTAGGTCGTAGGCATAATGATTT-TAT----------------------------------------------------------------------------------------------------------------------------------------------------------------------------------------------------------------------------------ACCTCAGTAACGGCG-AGTG--------AACAGGG-A------------AAAGCTCAAAGTTGGAACC-TCCTGG-CCTTAGGTCTGGCGGA-TTGTAAACTAAAGCTCT-CGAGTAGTTT-GGCTGGCCCAGTAAATAAG--TTCTCTGGAAAGGGACGACAAAGAGGGTG-AAATCCCCGTTTTTGGCTGGAGCA-TAGTCTTGCGTTT-GCTTGGAAGTGAAGAGTCAGGTTGTTTGGTATTGCAGCCTAAAGTTGGAGGTAAATCTCTCCTAAAGCTAAATATTGACGAAAGACCGATAGCGAACAAGTACCGTGAGGGAAAGATGAAAAGCACCTTGAAAAGGGGGTC-AAAAAGTACGTGAAATTGCTGAAAGG-GAACCGTATGAAATCAGCTTGTCTCTTTAGTAATCAGCCTGGACTTTGGTCTGGGTGCAC---TTGCTAGTGAGTACAGCCTACGACAATTCGATT-TGAGGGAAAAAATTAGGAGGAATGTGGCTTCAGT-TTCG-GCTGAAGTGTTATAGCCTCTTGAAAAATACCTTGGGTTGGATTGAGGATCGCAGCAGG-CC-ATTT-----GGGATGA--ACTGT-GGGCGCTTGGTCGTG-GTGTGGAAGAAATTTCTATC-TCTGGTAGTGTCTTTCCCATCATGGTCAAC-TCGTCTACTTTT-TCTTTTTCCTGCTTAGGTCGTAGGCATAATGATTT-TATA--------------------------------------------------------------------------------------------------------------------------------------------------------------------------------------------------------------------------------------------------------------------------------------------------------------------------------------------------------------------------------------------------------------------------------------------------------------------------------------------------------------------------------------------------------------------------------------------------------------------------------------------------------------------------------------------------------------------------------------------------------------------------------------------------------------------------------------------------------------------------------------------------------------------------------------------------------------------------------------------------------------------------------------------------------------------------------------------------------------------------------------------------------------------------------------------------------------------------------------------------------------------------------------------------------------------------------------------------------------------------------------------------------------------------------------------------------------------------------------------------------------------------------------------------------------------------------------------------------------------------------------------------------------------------------------------------------------------------------------------------------------------------------------------------------------------------------------------------------------------------------------------------------------------------------------------------------------------------------------------------------------------------------------------------------------------------------------------------------------------------------------------------------------------------------------------------------------------------
>AbsidiacuneosporaCBS10159
TTATCAATGC---------------------AAAGTTTCTCCAATGAATTTTGGGGTTTCTTTGATAAAATTTCTCTTCTTTT-----------------------CCTTTC----------------------------------------TTTGAGGGAATTGAAGGAATC-------------------------------------------------------------------CACTG-----------------TGATCTGTTTCGAGCTTTTTCATTTTGAAAAAGCTACAACCCGTTTTTTTTCTTT--TGGAAAACAAACGGGTGT--GGGGCCTTTTTAGGTTCTC-----------------------------GC------AATTCA--ATAT-ACTTTATGAAATTCT------TGATTGATT---CTTAATT-GAAA-----------------------------CAAAAAACAACTTTCAACAATGGATCTCTCGGCTTACGCATCGATGAAGAACGCAGCGAATCGCGATATGTAATGTGATCTGCATTTAGTGAATCATCGAATCTTTGAACGCATCTTGCGCCCAAGGGTAATCCTTTGGGCACGCCTGTTTCAGTGTTATGTTAAACCCAAAATCTCT----------------TTTTTTGGTG--------------------ATGT----AACGTTGG-GCTTGCCAATCAA--------------TTTTTT-------------TTGATCGGTCTTGCTTGGAATGATATCAATTCCAGTCGGATCACCTTATTCTTCAGATCAGG--------------CTTTG------GT-AGA------CTA-----CCGAAA-------------------GTCGCGTTTGAA--------CTAAAAAGGCCCGAATTGATGGGATTTTTAAACATTTTC--------AATATTTAACCTG-AAATC-AGGCGGGAAGTAACGGCG-AGTG-AACAGGG-AAAAGCTCAAAGTTGGAACC-TCCTTG-GCCTAGCCAAGGCGGA-TTGTAAACTAAAGTTTT-TGGGTAGTTTGGGCTAGCSTGGTAAAAAAA--TCCTCTGGAAAGGGGTGACATAGAGGGTG-AAATCCCCGTCTTTGGCCAGAGCA-TAGTCTTGCGTTT-GCCTAGGAACGAAGAGTCAGGTTGTTTGGGAATGCAGCCTAAATTGGGAGGTAAATCTCTCCTAAAGCTAAATATTGACGAAAGACCGATAGCGAACAAGTACCGTGAGGGAAAGATGAAAAGCACTTTGAAAAGAGGGTC-AAAAAGTACGTGAAATCGCTGAGAGG-GAACCGTATGAAATCAGTCTGATTGCCTGGTAATCAACCTAAGATTCGTCTTTGGTGCAC---TTGCCAGATAAT-TAGCCAACAACAGTTTGGTG-TGGAGGAAAAAACTTGCTGGAATGTAGCCACGGCCTTCG-GTCTTGGTGTTATAGCCGGTAAGAAAATACTTTGTRCTAGACTGAGGAATGCAGTGAA-CC-CTTC-----GGGGCAAGAATTCG-GTGCGCTTTTGTTTG-AATAATGGTGAATCTCTGCT-TCGGGTGGTGCGCTATTATTCGGGCGAAAC-TCGTATCGATTT-TCTTTATTTCACTTAGGTTGTTGGCCTAATGATTT-TATATGAC-CCGTCTTGAAACACGGACCAAGGAGTCCACCATATACGCGAGTCTTTGGGCGTAGAAACCCATGGGCGTAAGGAAACTGACCAAGATATGAAGGCG----CAAGCTGGCAATATCCTCCGGCGATGACG--TTTTAACTGACTTGACCGAGAGAAAGCGTATATGATGGGACCCGAAAGATGGTGAACT-ATACTTG-AATAGGGTGAAGCC--------AGATCAGTAACGGCG-AGTG--------AACAGGG-A------------AAAGCTCAAAGTTGGAACC-TCCTTG-GCCTAGCCAAGGCGGA-TTGTAAACTAAAGTTTT-TGGGTAGTTTGGGCTAGCSTGGTAAAAAAA--TCCTCTGGAAAGGGGTGACATAGAGGGTG-AAATCCCCGTCTTTGGCCAGAGCA-TAGTCTTGCGTTT-GCCTAGGAACGAAGAGTCAGGTTGTTTGGGAATGCAGCCTAAATTGGGAGGTAAATCTCTCCTAAAGCTAAATATTGACGAAAGACCGATAGCGAACAAGTACCGTGAGGGAAAGATGAAAAGCACTTTGAAAAGAGGGTC-AAAAAGTACGTGAAATCGCTGAGAGG-GAACCGTATGAAATCAGTCTGATTGCCTGGTAATCAACCTAAGATTCGTCTTTGGTGCAC---TTGCCAGATAAT-TAGCCAACAACAGTTTGGTG-TGGAGGAAAAAACTTGCTGGAATGTAGCCACGGCCTTCG-GTCTTGGTGTTATAGCCGGTAAGAAAATACTTTGTRCTAGACTGAGGAATGCAGTGAA-CC-CTTC-----GGGGCAAGAATTCG-GTGCGCTTTTGTTTG-AATAATGGTGAATCTCTGCT-TCGGGTGGTGCGCTATTATTCGGGCGAAAC-TCGTATCGATTT-TCTTTATTTCACTTAGGTTGTTGGCCTAATGATTT-TATATGACC-CGTCTTGAAACACGGACCAAGGAGTCCACCATATACGCGAGTCTTTGGGCGTAGAAACCCATGGGCGTAAGGAAACTGACCAAGATATGAAGGCG----CAAGCTGGCAATATCCTCCGGCGATGACG--TTTTAACTGACTTGACCGAGAGAAAGCGTATATGATGGGACCCGAAAGATGGTGAACT-ATACTTG-AATAGGGTGAAG-CCAGAG--------------------------------------------------------------------------------------------------------------------------------------------------------------------------------------------------------------------------------------------------------------------------------------------------------------------------------------------------------------------------------------------------------------------------------------------------------------------------------------------------------------------------------------------------------------------------------------------------------------------------------------------------------------------------------------------------------------------------------------------------------------------------------------------------------------------------------------------------------------------------------------------------------------------------------------------------------------------------------------------------------------------------------------------------------------------------------------------------------------------------------------------------------------------------------------------------------------------------------------------------------------------------------------------------------------------------------------------------------------------------------------------------------------------------------------------------------------------------------------------------------------------------------------------------------------------------------------------------------------------------------------------------------------------------------------------------------------------------------------------------------------------------------------------------------------------------------------------------------------------------------------------------------------------------------------------------------------------------------------------
>AbsidiacuneosporaFSU5890
TTAAAAATGT---------------CAGGCGAAAAATTTATTTCTTTCG---------------CCTTGATTATTATCCTGTG------------AACCG------TCTCTC----------------------------------------TTGGCTGAGGGAATTGATTTTCCCT--------------------------CGGTCAT----------------------------AATGGTG-----------------GGTTGGTACT-----------------------------------CAATCTCTTT--TGGGA---------------TTGATGGCCCAGCCCACTC--------------------------------------GTTTAATTTACTACT-------AATT-------TGACTGAA-------ATAT-AAAA----------------GTTGATAACTA---ATA-AACAACTTTCAGCGATGGATCTCTCGGCTTTCGTATCGATGAAGAACGCAGCAAATCGCGATATGTAATGTGATCTGCCTTTAGTGAATCATCAAATCTTTGAACGCATCTTGCACCTTTTGGTATTCCAAAAGGTACGCCTGTTTCAGTATCATTATCA--------TCTCTCGCCCAAAT----------TTTGGAT-------------TGGAGACAGATT---ACAAACTGGCCCTG-----------------------------------------CTTAATTGTCTCGGCTAAAAT----ACTCTAGTTC------------ATATGTTGGTTCTCGCC-------CAACTCTTTG------AT-AGCTCGACTATT-----CTAAGA------------------GAGCGAATCTCGA--------CATTGACTAACCATCTCA-----------------------------ATCATTTGATCTG-AAATC-AGGTGGGA----------------------------------------------------------------------------------------------------------------------------------------------------------------------------------------------------------------------------------------------------------------------------------------------------------------------------------------------------------------------------------------------------------------------------------------------------------------------------------------------------------------------------------------------------------------------------------------------------------------------------------------------------------------------------------------------------------------------------------------------------------------------------------------------------------------------------------------------------------------------------------------------------------------------------------------------------------------------------------------------------------------------------------------------------------------------------------------------------------------------------------------------------------------------------------------------------------------------------------------------------------------------------------------------------------------------------------------------------------------------------------------------------------------------------------------------------------------------------------------------------------------------------------------------------------------------------------------------------------------------------------------------------------------------------------------------------------------------------------------------------------------------------------------------------------------------------------------------------------------------------------------------------------------------------------------------------------------------------------------------------------------------------------------------------------------------------------------------------------------------------------------------------------------------------------------------------------------------------------------------------------------------------------------------------------------------------------------------------------------------------------------------------------------------------------------------------------------------------------------------------------------------------------------------------------------------------------------------------------------------------------------------------------------------------------------------------------------------------------------------------------------------------------------------------------------------------------------------------------------------------------------------------------------------------------------------------------------------------------------------------------------------------------------------------------------------------------------------------------------------------------------------------------------------------------------------------------------------------------------------------------------------------------------------------------------------------------------------------------------------------------------------------------GTTGCCATCCAAGCCGTCTTGTCTCT-TTATGCCTCTGGTCGTACTACTGGTATTGTGTTGGACT-CTGGTGATGGTGTCACCCACACTGTTCCT-ATCTATGAAGGTTACGCCC--TTCCCCACGCTATC-TTGCG-TTTGGATATGGCC--GGTCGTGACTTGACTGACTACTTAATGCGTATTTTGGCTGAACGTGGTCACTCTTTCACCACCACTGCTGAACGTGAAATCGTTCGTGATATCAAGGAAAAGCTCTGTTACACTGCTCTTGACTTTGAACAAGAAATGC-AAACTGCTGCTCAATCTTCTGCTCTCGAAAAGTCCTATGAATTACCT-GATGGTCAAGTCATCACTGTCGGT-AACGAACG-TTTCCGTGCC-CCT--GAAG-CCCTT-TTCCAACCTTC-ATTCCT-CGGC-C--TTGAATCTG--CTGGTAT-TCACG-AAACCAC-CTACAAC-TCTATAATG-AAGTGCGATGT-TGACAT-TCGTAAAGA--TTTGT
>AbsidiacylindrosporastrainCBS10008
TTAAAAATGC----------------------GGGGGGGCTCTCTTTGGGGAGCTTT-------CTCTTCTTTTTATCTTGTG------------CACTG------TTTTTA----------------------------------------TGGGTGGG-------------------------------------------CCTCCCT-------------TTGGGGGGGTTCATCCGCCCTG-----------------GGCATGGCTA-----------------------------------TTTTTTCCCT--CGGGA---------------GAAT---CTTGGCCTGCCC--------GGTGCTCTTTCCTAACGGACTGG------GCAACA--TTTTAACT-------ATTC-------TGACTGAAC---CTAACAA-GAAA----------------ATTGTTAATC----ATA-AACAACTTTCAGCAATGGATCTCTCGGCTTTCGTATCGATGAAGAACGCAGCAAATCGCGATATGTAGTGTGATCTGCCCATAGTGAATCATCAAATCTTTGAACGCATCTTGCACCCCTGGGTATTCCTGGGGGTACGCCTGTTTCAGTATCATTTATA-CT-----TCTCT--CCCCCGAA-----------AGGGT----------GTGCTGGGAAAAATC---ACTACTGGCCCCCGAGGAT-----------------ATTTTC-------------------TCTGGCGGCTTAAAT----GCTCTGGCAT----------CCCTCTTTAGAGT--TGCTTCT----TACC-CTTTG------GT-AG-TTTATTCTG-----CTAAAAGC----------------AACGAGAAACTCT--------ATAGAGGTGCCCCTGCTAAATTAT-----------------------ATCTCTGGATCTG-AAATC-AGGCGGGAAGTAACGGCG-AGTG-AACAGGG-AAAAGCTCAAAGTTGGAACC-TCCTGG-CCCTAGGTCTGGCGGA-TTGTAAACTAAAGCTCT-CGAGTAGTTC-GGCTAGCCTGGTAAAAAAG--TTCTCTGGAAAGGGACGACATGGAGGGTG-AAATCCCCGTCTTTGGCCAGAGCA-TAGTCCAACGTTT-GCTTGGAAGTGAAGAGTCAGGTTGTTTGGTATTGCAGCCTAAAGCTGGAGGTAAATCTCTCCTAAAGCTAAATATTGACGAAAGACCGATAGCGAACAAGTACCGTGAGGGAAAGATGAAAAGCACTTTGAAAAGAGGGTC-AAAAAGTACGTGAAATTGCTGAAAGG-GAACCGTATGAAATCAGCCTGTCTCTTTGGTAATCAACCTGGAATTCGTTCTGGGTGCAC---TTGCCGGTGAGT-CAGCCTGCGACAATTTGACT-TGGGGGAAAAAATCGGGGGGAATGTGGCCTCGGC-TTCG-GTCGTGGTGTTATAGCCCTTTGAAAAATACCCTGGGTTGGATTGAGGACTGCAGCGAG-CC--TTT-----GGGATGA--ACTGT-GGGCGCTTGGCTTTG-CCTTGAAAGAAATCTCTGCT-TCGGGTGGTGTCTTTCTCGGCGGGGTCAAC-TCGCCTACTTTT-TCTTTTTCTCGCTTAG-TCGCA-GCATAATGATTT-TATATGAC------------------------------------------------------------------------------------------------------------------------------------------------------------------------------------------------------------------------------CCTCAGTAACGGCG-AGTG--------AACAGGG-A------------AAAGCTCAAAGTTGGAACC-TCCTGG-CCCTAGGTCTGGCGGA-TTGTAAACTAAAGCTCT-CGAGTAGTTC-GGCTAGCCTGGTAAAAAAG--TTCTCTGGAAAGGGACGACATGGAGGGTG-AAATCCCCGTCTTTGGCCAGAGCA-TAGTCCAACGTTT-GCTTGGAAGTGAAGAGTCAGGTTGTTTGGTATTGCAGCCTAAAGCTGGAGGTAAATCTCTCCTAAAGCTAAATATTGACGAAAGACCGATAGCGAACAAGTACCGTGAGGGAAAGATGAAAAGCACTTTGAAAAGAGGGTC-AAAAAGTACGTGAAATTGCTGAAAGG-GAACCGTATGAAATCAGCCTGTCTCTTTGGTAATCAACCTGGAATTCGTTCTGGGTGCAC---TTGCCGGTGAGT-CAGCCTGCGACAATTTGACT-TGGGGGAAAAAATCGGGGGGAATGTGGCCTCGGC-TTCG-GTCGTGGTGTTATAGCCCTTTGAAAAATACCCTGGGTTGGATTGAGGACTGCAGCGAG-CC--TTT-----GGGATGA--ACTGT-GGGCGCTTGGCTTTG-CCTTGAAAGAAATCTCTGCT-TCGGGTGGTGTCTTTCTCGGCGGGGTCAAC-TCGCCTACTTTT-TCTTTTTCTCGCTTAG-TCGCA-GCATAATGATTT-TATATGAC----------------------------------------------------------------------------------------------------------------------------------------------------------------------------------------------------------------------------------------------------------------------------------------------------------------------------------------------------------------------------------------------------------------------------------------------------------------------------------------------------------------------------------------------------------------------------------------------------------------------------------------------------------------------------------------------------------------------------------------------------------------------------------------------------------------------------------------------------------------------------------------------------------------------------------------------------------------------------------------------------------------------------------------------------------------------------------------------------------------------------------------------------------------------------------------------------------------------------------------------------------------------------------------------------------------------------------------------------------------------------------------------------------------------------------------------------------------------------------------------------------------------------------------------------------------------------------------------------------------------------------------------------------------------------------------------------------------------------------------------------------------------------------------------------------------------------------------------------------------------------------------------------------------------------------------------------------------------------------------------------------------------------------------------------------------------------------------------------------------------------------------------------------------------------------------------------------------------
>AbsidiadigitulaCGMCC316058
------------------------------------------------------------------------------------------------------------------------------------------------------------------------------------------------------------------------------------------------------------------------------------------------------------------------------------------------------------------------------------------------------------------------------------------------------------------------------------------------------------------------------------------------------------------------------GATCTGCCTATAGTGAATCATCAAATTTTTGAACGCATCTTGCACCTCTGGGTATTCCTGGAGGTACGCCTGTTTCAGTATCATTTTAA-CT-----TCTTT--TCCCTATA---------ATGGGGG-------------CAAGAAGATATT---ACCATTGGCCCTAGAGACC-----------------GTTCCCAGCTTTGGCCGGGCGACGACTTCACGGCTTAAAT----ATACTGGGTCCCACCATTAATTGTTTTTTGGTTCGGCTTGAA----TACC-CTTTG------GT-AGATT--TTCTA-----CTATAAGCTATA------------TCATCCGGGCAGA--------AAATGGGGATCCCCCTATACTTA------------------------ACCCTTTGATCTG-AAATC-AGGCGGGA---------------------------------------------------------------------------------------------------------------------------------AGGGACAACATGGAGGGTG-AAATTCCCGTCTTTGGCCAGAGCA-TAGTCCTACGTTT-GCTTGGGAGTGAAGAGTCAGGTTGTTTGGTATTGCAGCCTAAAGCTGGAGGTAAATCTCTCCTAAAGCTAAATATTGACGAAAGACCGATAGCGAACAAGTACCGTGAGGGAAAGATGAAAAGCACCTTGAAAAGGGGGTC-AAAAAGTACGTGAAATTGCTGAAAGG-GAACCGTATGAAATCAGCTTGTCCCCTTGGTAATCAGCCTGAGCTTCGGTTTGGGTGCAC---TTGCCATTGGGT-CAGCCTGCGACAATTTGATT-TGGGGGAAAAAATCATTGGGAATGTGGCCTTGGC-TTCG-GTCAAGGTGTTATAGCCCTTTGAAAAATACCCTGGGTTGGATTGAGGACTGCAGCAAG-CCCGTAA------GGGTAAAGACTGT-GGGCGCTTTGTTTTG-GCCGGGAGGAAATCTCTACT-TCGGGTAGTGTTCTTTCGGTTGGGGCCAAC-TCGCCTGCTTTTCTTTTTTTCTTGCTTAGGTCGTAGGCATAATGATTT-TATATGAC-CCGTCTTGAAACACGGACCAAGGAGTCCACCATAATTGCGAGTCTTTGGGTGTAAAAACTCATGGGCGAAAGGAAACTGACCAAGATATGAAGGCT----TCGGCCGGCAATATCCTCCAGCGAGGACGTTTTTATACTGAATTGACTGAGAGAAAGCAATTATGATGGGACCCGAAAGATGGTGAACT-ATACTTG-AATAGGGTGAAG-CCAG-------------------------------------------------------------------------------------------------------------------------------------------------------------AAGGGACAACATGGAGGGTG-AAATTCCCGTCTTTGGCCAGAGCA-TAGTCCTACGTTT-GCTTGGGAGTGAAGAGTCAGGTTGTTTGGTATTGCAGCCTAAAGCTGGAGGTAAATCTCTCCTAAAGCTAAATATTGACGAAAGACCGATAGCGAACAAGTACCGTGAGGGAAAGATGAAAAGCACCTTGAAAAGGGGGTC-AAAAAGTACGTGAAATTGCTGAAAGG-GAACCGTATGAAATCAGCTTGTCCCCTTGGTAATCAGCCTGAGCTTCGGTTTGGGTGCAC---TTGCCATTGGGT-CAGCCTGCGACAATTTGATT-TGGGGGAAAAAATCATTGGGAATGTGGCCTTGGC-TTCG-GTCAAGGTGTTATAGCCCTTTGAAAAATACCCTGGGTTGGATTGAGGACTGCAGCAAG-CCCGTAA------GGGTAAAGACTGT-GGGCGCTTTGTTTTG-GCCGGGAGGAAATCTCTACT-TCGGGTAGTGTTCTTTCGGTTGGGGCCAAC-TCGCCTGCTTTTCTTTTTTTCTTGCTTAGGTCGTAGGCATAATGATTT-TATATGACC-CGTCTTGAAACACGGACCAAGGAGTCCACCATAATTGCGAGTCTTTGGGTGTAAAAACTCATGGGCGAAAGGAAACTGACCAAGATATGAAGGCT----TCGGCCGGCAATATCCTCCAGCGAGGACGTTTTTATACTGAATTGACTGAGAGAAAGCAATTATGATGGGACCCGAAAGATGGTGAACT-ATACTTG-AATAGGGTGAAG-CCAGAG----------------------------------------------------------------------------------------------------------------------------------------------------------------------------------------------------------------------------------------------------------------------------------------------------------------------------------------------------------------------------------------------------------------------------------------------------------------------------------------------------------------------------------------------------------------------------------------------------------------------------------------------------------------------------------------------------------------------------------------------------------------------GGTCAAACCCGTGAACACGCTTTGTTGGCTTTCACTCTCGGTGTCCGTCAATTGATCGTTGCTATCAACAAGATGGATTCTACCAAGTGGTCCGAACAACGTTTCAACGAAATCATCAAGGAAGTCTCTGGTTTCATCAAGAAGATCGGTTTCAACCCCAAGTCTGTCCCCTTCGTCCCCATCTCTGGCTGGCACGGTGACAACATGTTGGAAGAATCCAACAACATGCCCTGGTACAAGGGATGGAACAAGGAAACCAAGGCCGGTGCCAAGTCTGGTAAGACTCTCTTGGATGCCATTGATGCTATTGATCCTCCTCAACGTCCTTCCGACAAGCCCCTCCGTCTCCCTCTTCAAGATGTGTACAAGATCGGTGGTATTGGTACTGTTCCCGTTGGTCGTGTCGAAACTGGTGTCATCAAGGCTGGTATGGTCGTCACTTTCGCTCCTGCTAACGTCACCACTGAAGTCAAGTCCGTCGAAATGCATCACGAACAATTGGTTGAAGGTCTCCCCGGTGACAATGTTGGTTTCAACGTCAAGAACGTGTCTGTCAAGGATATCCGTCGTGGTAACGTCTGTTCCGACTCCAAGAACGACCCCGCCAAGGAATCTGGTTCTTTCACTGCTCAAGTCATTGTCCTCAACCATCCTGGTCAGTTGCTATTCAAGCTGTCTTGTCTCT-TTATGCTTCCGGTCGTACTACTGGTATCGTGCTCGATT-CTGGTGATGGTGTTACCCATACTGTTCCT-ATTTATGAAGGTTATGCTC--TTCCCCATGCTATC-TTACG-TTTGGATATGGCT--GGTCGTGATTTGACTGATTACTTGATGCGTATTTTGGCTGAACGTGGTCATTCCTTCACTACTACTGCTGAACGTGAAATTGTTCGTGATATCAAGGAAAAACTCTGTTATACCGCTCTTGACTTTGAACAAGAAATGCAAAACTGCTGCTCAATCCTCTGCTCTCGAAAAATCTTATGAATTGCCCTGATGGTCAAGTTATCACTGTTGGTAAATGAACGTTTTCCGTGCT-CCT--GAAG-CTCTCTTTCCAACCTTCCTTTCCT-GGGT-C--TTGAAATCTGCTGGGTAT-TCATGAAAACTTACTTACAACTTCTATCCTTGAAGT-------------------------------
>AbsidiaedaphicaMFLUCC200088
-------------------------------------------------------------------------TTTTTTTTTG-----------------------TTCTCG---------------------------------------------------------------------------------------------------------------------------ATCAGCCCTG-----------------GGTCGAGGCA-----------------------------------ATTTTTTTTT--CGAGA---------------AAAA---TTTGACTGGCCCAGCGTCCTTTTGG------------------------ACGATA--TTAT-ACT-------ATTAT------CGACTGAAC----CAACAA-GAAA----------------ATTGTTAACA----ATA-AACAACTTTCAGCAATGGATCTCTCGGCTTTCGTATCGATGAAGAACGCAGCAAATCGCGATATGTAGTGTGATCTGCCTCTAGTGAATCATCAAATCTTTGAACGCATCTTGCACCTCTGGGTATTCCTGGAGGTACGCCTGTTTCAGTATCATTTTAT-CT-----TCTCT--TCCCTTTA---------TTGGGAT---------------TGGAAAAATC---ACTACTGG-CCTTGAGAATGGGAGCTTG--------CTCCTA-------------------CTTCATGGCTTAAAT---TCGGCTAGTTT---------------TTAATACT---GGTAGT----TACC-TTTTG------GT-AG-TTTATTCTG-----CAAAAAGTC---------------AAATCTAATCAGT---------------------------------------------------------CACTTAATACT-AAACA-CCTTATAA--------------------------------AAAGTTGGAACC-TCCAAG-CCCTAGGTTTGGCGGA-TTGTAAACTAAAGCTCT-CGAGTAGTTT-GGCTGGCCCAGTAAATAAG--TTCTCTGGAAAGGGACGACAAAGAGGGTG-AAATCCCCGTTTTTGGCTGGAGCA-CAGTCTTGCGTTT-GCTTGGAAGTGAAGAGTCAGGTTGTTTGGTATTGCAGCCTAAAGTTGGAGGTAAATCTCTCCTAAAGCTAAATATTGACGAAAGACCGATAGCGAACAAGTACCGTGAGGGAAAGATGAAAAGCACCTTGAAAAGGGGGTC-AAAAAGTACGTGAAATTGCTGAAAGG-GAACCGTATGAAATCAGCTTGTTTCTTTGGTAATCAATCTGGGCTTTGGCCTGGATGCAC---TTGCCAGTGAATACAGCCTACGACAATTTGATT-TGAGGGAAAAAATTAGGGGGAATGTGGCCTGGGC-TTCG-GCTTAGGTGTTATAGCCCTTTGAAAAATACCTTGGATTGGATTGAGGACTGCAGCGGG-CC-ATTT-----GGGATGA--ACTGT-GGGTGCTTGGCGGTG-GCAAGGAAGAAATTTCTATC-TCTGGTAGTGTCTTTCTTGTCGTTGTCAAC-TCGCTCACTTTT-TCTTTTTCTCGCTTAGGTCGTAGGCATAATGATTT-TATATGAC-CCGTCTTGAAACACGGACCAAGGAGTCCACCATTATTGCGAGTCTTTGGGTGTAGAAACCCATGGGCGTAAGGAAACTGACCAAGATATGAAGGC-TGT-ATGGCTGGCAATATCCTCCAGCGAGGACG-TTTTATACTGAATTGACTGAGAGAAAGCAATAATGATGGGACCCGAAAGATGGTGAACT-ATACTTG-AATAGGGTGAAG-CCAGAGGAAACTCTGGTGGAAGCT-CGTAGCGATTCTGACGTGC-AAATCCGATCGTCAAAGCTCAAAGTTGGAACC-TCCAAG-CCCTAGGTTTGGCGGA-TTGTAAACTAAAGCTCT-CGAGTAGTTT-GGCTGGCCCAGTAAATAAG--TTCTCTGGAAAGGGACGACAAAGAGGGTG-AAATCCCCGTTTTTGGCTGGAGCA-CAGTCTTGCGTTT-GCTTGGAAGTGAAGAGTCAGGTTGTTTGGTATTGCAGCCTAAAGTTGGAGGTAAATCTCTCCTAAAGCTAAATATTGACGAAAGACCGATAGCGAACAAGTACCGTGAGGGAAAGATGAAAAGCACCTTGAAAAGGGGGTC-AAAAAGTACGTGAAATTGCTGAAAGG-GAACCGTATGAAATCAGCTTGTTTCTTTGGTAATCAATCTGGGCTTTGGCCTGGATGCAC---TTGCCAGTGAATACAGCCTACGACAATTTGATT-TGAGGGAAAAAATTAGGGGGAATGTGGCCTGGGC-TTCG-GCTTAGGTGTTATAGCCCTTTGAAAAATACCTTGGATTGGATTGAGGACTGCAGCGGG-CC-ATTT-----GGGATGA--ACTGT-GGGTGCTTGGCGGTG-GCAAGGAAGAAATTTCTATC-TCTGGTAGTGTCTTTCTTGTCGTTGTCAAC-TCGCTCACTTTT-TCTTTTTCTCGCTTAGGTCGTAGGCATAATGATTT-TATATGACC-CGTCTTGAAACACGGACCAAGGAGTCCACCATTATTGCGAGTCTTTGGGTGTAGAAACCCATGGGCGTAAGGAAACTGACCAAGATATGAAGGC-TGT-ATGGCTGGCAATATCCTCCAGCGAGGACG-TTTTATACTGAATTGACTGAGAGAAAGCAATAATGATGGGACCCGAAAGATGGTGAACT-ATACTTG-AATAGGGTGAAG-CCAGAGATAGAGGCTTACAATGGCTACCACGGGTAACGGGGAATTAGGGTTCGATTCCGGAGAGGGAGCCTGAGAAACGGCTACCACATCCAAGGAAGGCAGCAGGCGCGCAAATTACCCAATCCCAATTCGGGGAGGTAGTGACAATAAATAACAATGCTGGGCCTTTTGGCCTAGCAATTGGAATGAGTACAATTTAAATCCCTTAACGAGGATCAATTGGAGGGCAAGTCTGGTGCCAGCAGCCGCGGTAATTCCAGCTCCAAAAGCGTATATTAAAGTTGTTGCAGTTAAAACGTCCGTAGTCGAATTTACACCTTTTGTGTTTG--CCGCCGGTCCTTCATTGGGCTGGATGGGT---AGACGCTGGGTGATAAAGTCTGGTTAATAGAGTGGTTGGCTTCGGCTGGCTGCTTTTCCTTACCAGGCGTATTACCATGAGCAAATCAGAATGCTCAAAGTAGGCCTTCGCGCCTGAATGTGTTAGCATGGAATAATAAAATAGGACTCGAGTCTTGTTTTGTTGGTTTACTTGACATTGAGAAATGATGAATAGGAACGGTTGGGGGCATTTGTATTTGGCCGCTAGAGGTGAAATTCTTGGATTGGCCGAAGACAAACTACTGCGAAAGCATTGGACCCAGGACG-TTTCATTGATCAGGGACTAAAGTTGAGGGATCGAAGACGATTAGATACCGTCGTAGTCTTAACCACAAACTATGCCGACTAGCGATTGGGCCTTGAC-----------------------------------------------------------------------------------------------------------------------------------------------------------------------------------------------------------------------------------------------------------------------------------------------------------------------------------------------------------------------------------------------------------------------------------------------------------------------------------------------------------------------------------------------------------------------------------------------------------------------------------------------------------------------------------GTTGCCATTCAAGCCGTCTTGTCCTT-GTATGCTTCTGGTCGTACTACTGGTATTGTCCTCGATT-CTGGTGATGGTGTCACCCACACTGTCCCC-ATCTATGAAGGTTATGCCC--TTCCCCACGCTATC-TTGCG-TTTGGATATGGCC--GGTCGTGACTTGACTGATTACCTGATGCGCATTTTGGCTGAACGTGGTCACTCTTTCACCACCACTGCTGAACGTGAAATTGTCCGTGATATCAAGGAAAAGCTCTGTTATACCGCTCTTGACTTTGAACAAGAAATGC-AAACTGCTGCCCAATCCTCTGCTCTTGAAAAGTCCTATGAATTGCCC-GATGGTCAAGTCATCACCGTTGGT-AACGAACG-ATTCCGTGCC-CCT--GAAG-CCCTC-TTCCGTCCTTC-TCTCCT-CGGT-A--GTGAATCTT--CTGGTAT-TCATG-AAACTAC-ATACAAC-TCTATCATG-AAGTGTGATGT-GGATAT-TCGTAAGGA--CTTGT
>AbsidiafrigidaCGMCC316201
-TAGAAATGC-------------GGGCCTCCTGAATTTATTTTCTTGGGG--------------TTCAAAATTTTATCTTGTG------------CACTG------TTGATG----------------------------------------TTGGTGGGGTTGTCGGTTCCTCTTTTATTAGGGGAGCTGTCAGCT------CTACCTG-----------------------------TCCCTG-----------------GGCTTTGGT------------------------------------CCTTTTCCTT--CGGGA---------------AAAG----ATAACCGGCTCAGTG---------------------------------GAAACC--ATATAACT-------ATTC-------TGACTGAAC-----CAAAA-GAAA---------------TTTTGTTTAAC----ATA-AACAACTTTCAGCAATGGATCTCTCGGCTTTCGTATCGATGAAGAACGCAGCAAATCGCGATATGTAGTGTGATCTGCCTATAGTGAATCATCAAATTTTTGAACGCATCTTGCACCCCTGGGTATTCCTGGGGGTACGCCTGTTTCAGTATCATTTTAT-CT-----TCCCTTATTCATTTA---------TTTGGAT---------------GGGAAAAATC---ACAATTGGCCCTTGAGACCTGGAAAAGTCTATGACTTTTTTC-----------------AGCTTCACGGCTTGAAT------ATTTGGCT----------TTATTTCTTAGCGAA-----------TACC-CTTTG------GT-AGAATTTTTCTG-----CTTTAAAGCTGTTGCTAATAAAAAAAGCCGGTTTGCCTTCCTCCATAAGAAGACAACCAT--------------------------------ATTTCTTGATCTG-AAATC-AGGCGGGAAGTAACGGCG-AGTG-AACAGGG-AAAAGCTCAAAGTTGGAACC-TCCTGG-CCCTAGGCCCGGCGGA-TTGTAAACTAAAGCTCT-CGAGTAGTTC-GGCTAGCCTGGTAAAAAAG--TTCTCTGGAAAGGGACGACATGGAGGGTG-AAATCCCCGTCTTTGGCCAGAGCA-TAGTCCAACGTTT-GCTTGGAAGTGAAGAGTCAGGTTGTTTGGTATTGCAGCCTAAAGTTGGAGGTAAATCTCTCCTAAAGCTAAATATTGACGAAAGACCGATAGCGAACAAGTACCGTGAGGGAAAGATGAAAAGCACTTTGAAAAGAGGGTC-AAAAAGTACGTGAAATTGCTGAAAGG-GAACCGTATGAAATCAGCTTGTCTTTTTGGTAATCAACCTGGACTTCGGTCTGGGTGCAC---TTGCCAGTGAGA-CAGCCTGCGACAATTCGATT-TGGAGGAAAAAATTATTGGGAATGTGGCCTCTGCCTTTG-GTTGAGGTGTTATAGCCCTTTAAAAAATACTCTGGGTTGGATTGAGGACTGCAGCGAG-CTCCCTC--GGGGGCATGG--GTTGT-GGGTGCTTTGCTTCG-GTAAAAGGGAAATCTCTACT-TCGGGTAGTGTCTTTTTTATCGAGGTGAAC-CCGCCTACATTC-TCTTTTTCTCGCTTAGGTCGTAGGCATAATGATTT-TATATGAC-C----------------------------------------------------------------------------------------------------------------------------------------------------------------------------------------------------------------------------CCCTAGTAACGGCG-AGTG--------AACAGGG-A------------AAAGCTCAAAGTTGGAACC-TCCTGG-CCCTAGGCCCGGCGGA-TTGTAAACTAAAGCTCT-CGAGTAGTTC-GGCTAGCCTGGTAAAAAAG--TTCTCTGGAAAGGGACGACATGGAGGGTG-AAATCCCCGTCTTTGGCCAGAGCA-TAGTCCAACGTTT-GCTTGGAAGTGAAGAGTCAGGTTGTTTGGTATTGCAGCCTAAAGTTGGAGGTAAATCTCTCCTAAAGCTAAATATTGACGAAAGACCGATAGCGAACAAGTACCGTGAGGGAAAGATGAAAAGCACTTTGAAAAGAGGGTC-AAAAAGTACGTGAAATTGCTGAAAGG-GAACCGTATGAAATCAGCTTGTCTTTTTGGTAATCAACCTGGACTTCGGTCTGGGTGCAC---TTGCCAGTGAGA-CAGCCTGCGACAATTCGATT-TGGAGGAAAAAATTATTGGGAATGTGGCCTCTGCCTTTG-GTTGAGGTGTTATAGCCCTTTAAAAAATACTCTGGGTTGGATTGAGGACTGCAGCGAG-CTCCCTC--GGGGGCATGG--GTTGT-GGGTGCTTTGCTTCG-GTAAAAGGGAAATCTCTACT-TCGGGTAGTGTCTTTTTTATCGAGGTGAAC-CCGCCTACATTC-TCTTTTTCTCGCTTAGGTCGTAGGCATAATGATTT-TATATGACC---------------------------------------------------------------------------------------------------------------------------------------------------------------------------------------------------------------------------------------------------------------------------------------------------------------------------------------------------------------------------------------------------------------------------------------------------------------------------------------------------------------------------------------------------------------------------------------------------------------------------------------------------------------------------------------------------------------------------------------------------------------------------------------------------------------------------------------------------------------------------------------------------------------------------------------------------------------------------------------------------------------------------------------------------------------------------------------------------------------------------------------------------------------------------------------------------------------------------------------------------------------------------------------------------------------------------------------------------------------------------------------------------------------------------------------------------------------------------------------------------------------------------------------------------------------------------------------------------------------------------------------------------------------------------------------------------------------------------------------------------------------------------------------------------------------------------------------------------------------------------------------------------------------------------------------------------------------------------------------------------------------------------------------------------------------------------------------------------------------------------------------------------------------------------------------------------------------------
>AbsidiafuscaCBS10235
TTAAAAATGT------------------GTCCGGTCTCCTCTTATTATAAGAGGTGGG------CTGACTACTTTTTTATGTG------------CACTG------TTTTTG----------------------------------------AGGGGGGGAAAAGAAATCTAATTT---------------------------CTTTTTT------------------------------CCCCA----------------TGGTGGGTTGGGAA--------------------------------ACTTTTCTCT--GCGGA---------------GGAA---TTTGGCCTGCCCACTCTGGTTTCTCTTTACAGAGTTACCGGGT------TAAAAT--TTAT-ACT-------ATAAC------TGACTGAAC------ATTA-AAAA-------------------GTTAATAAT------AACAACTTTCAGCAATGGATCTCTCGGCTTTCGTATCGATGAAGAACGCAGCAAATCGCGATATGTAGTGTGATCTGCCTATAGTGAATCATCAAATCTTTGAACGCATCTTGCACCTTTGGGTATTCCTGAAGGTACGCCTGTTTCAGTATCATTTTATCCT-----TCTTCACCTAAATTA------TTGTTTAGGA------------GACCAAGGAAATT---TTAACTGG-CCCTGCTCCT------ATCT-------TTTATG-------------GGTAAGAGTCTCGGCTGAAATTTGGACGCTGAGCCTTTAGGGAATCATCTCTCTTGCT------------------CTTTG------GT-AG-TTAATTCTA-----TTATAAAAAAGACCA---------GAGTGACCTTATA--------TAAAGACAGCACACTTCAA----------------------------ACATCTTGATCTG-AAATC-AGGCGGGAAGTAACGGCG-AGTG-AACAGGG-AAAAGCTCAAAGTTGGAACC-TCCTAG-CCCTAGGCTCGGCGGA-TTGTAAACTAAAGCTGT-TGAGTAGTTC-GGTTAGCCTGGTAAAAAAG--TTCTCTGGAAAGGGACGACATGGAGGGTG-AAATCCCCGTCTTTGGCCAGAGCA-TAATCCTACGTTT-GCTCGATAGCGAAGAGTCAGGTTGTTGGGTAATGCAGCTTAAAATGGGAGGTAAATCTCTCCTAAAGCTAAATATTGACGAAAGACCGATAGCGAACAAGTACCGTGAGGGAAAGATGAAAAGCACTTTGAAAAGAGGGTC-AAAAAGTACGTGAAATTGCTGAAAGG-GAACCGTATGAAATCAGCCTGATCTTTTGGTAATCAACCTGGGCTTTGGCCTGGGTGCAC---TTGCCGATGGAT-TAGCCTACGACAATTCGGTC-TCAAGGAAAAAATTAGGGGGAATGTGGCCTACGT-TTCG-GCGGAGGTGTTATAGCCCTTTGAAAAATACTTGGGACTGGATTGAGGCATGCAGCGAG-CCTTTAT----TGGTATTG--GGTCTCGGGTGCTTTGTGTTA-ACTGGGCGGAAATCTCTACTTTAAGGTAGTGTTCGTCTTTTTGGCATTAAC-TCGCCTGTTC---TCTTATTCTCGC-TAGGTCGTAG--------------------------------------------------------------------------------------------------------------------------------------------------------------------------------------------------------------------------------------------------CCCTCAGTAACGGCG-AGTG--------AACAGGG-A------------AAAGCTCAAAGTTGGAACC-TCCTAG-CCCTAGGCTCGGCGGA-TTGTAAACTAAAGCTGT-TGAGTAGTTC-GGTTAGCCTGGTAAAAAAG--TTCTCTGGAAAGGGACGACATGGAGGGTG-AAATCCCCGTCTTTGGCCAGAGCA-TAATCCTACGTTT-GCTCGATAGCGAAGAGTCAGGTTGTTGGGTAATGCAGCTTAAAATGGGAGGTAAATCTCTCCTAAAGCTAAATATTGACGAAAGACCGATAGCGAACAAGTACCGTGAGGGAAAGATGAAAAGCACTTTGAAAAGAGGGTC-AAAAAGTACGTGAAATTGCTGAAAGG-GAACCGTATGAAATCAGCCTGATCTTTTGGTAATCAACCTGGGCTTTGGCCTGGGTGCAC---TTGCCGATGGAT-TAGCCTACGACAATTCGGTC-TCAAGGAAAAAATTAGGGGGAATGTGGCCTACGT-TTCG-GCGGAGGTGTTATAGCCCTTTGAAAAATACTTGGGACTGGATTGAGGCATGCAGCGAG-CCTTTAT----TGGTATTG--GGTCTCGGGTGCTTTGTGTTA-ACTGGGCGGAAATCTCTACTTTAAGGTAGTGTTCGTCTTTTTGGCATTAAC-TCGCCTGTTC---TCTTATTCTCGC-TAGGTCGTAGC------------------------------------------------------------------------------------------------------------------------------------------------------------------------------------------------------------------------------------------------------------------------------------------------------------------------------------------------------------------------------------------------------------------------------------------------------------------------------------------------------------------------------------------------------------------------------------------------------------------------------------------------------------------------------------------------------------------------------------------------------------------------------------------------------------------------------------------------------------------------------------------------------------------------------------------------------------------------------------------------------------------------------------------------------------------------------------------------------------------------------------------------------------------------------------------------------------------------------------------------------------------------------------------------------------------------------------------------------------------------------------------------------------------------------------------------------------------------------------------------------------------------------------------------------------------------------------------------------------------------------------------------------------------------------------------------------------------------------------------------------------------------------------------------------------------------------------------------------------------------------------------------------------------------------------------------------------------------------------------------------------------------------------------------------------------------------------------------------------------------------------------------------------------------------------------------------------------------------------------
>AbsidiagemellaCGMCC316202
TTAGAAATGC----------------------GGTTGTATCTCGTCAGAGATCAG---------CCAACACTTTTAATCTGTG------------CACCG------TTACCA----------------------------------------TGGGAACAGCGTACCTGAATTTTTTTGGTACTCCG----------------TTCCCTG------------------------------CCCTG-----------------GGTTAACCCG-----------------------------------CCACTTCCTT--TGGGA---------------GGAG--GTTATGGTTGCCC------------------------------A------GAGTTT--TTAT-ACT-------ATTT-------TGACTGAA-------AAAC-GAAA----------------ATTGTTAATTTTA-ATA-AACAACTTTCAGCAATGGATCTCTCGGCTTTCGTATCGATGAAGAACGCAGCAAATCGCGATATGTAGTGTGACTTGCCTATAGTGAATCATCAAATCTTTGAACGCATCTTGCACCTTTGGGTATTCCTGAAGGTACGCCTGTTTCAGTATCATTTTAT-CT-----TCTCT--CTCAAAAAATTTTATTTTTTGGAA---------------GTGAAAAATC---ACAATTGGCCCTTGAGACCCGAGAAAGAA-------TTTATT-----------CTCCTCGGCTTCACGGCTTAAAT------TCTCGGTT------------TTTTTTTGACT---GACACT----TACC-TTTTG------GT-AGAATTTCTGCT-----TTAAAAGATGTG------------TTGCCAAATTATG--------AAACTCGGCCTCGGCCCAAATCTT-----------------------AAATCTTGATCTG-AAATC-AGGCGGGAAGTAACGGCG-AGTG-AAGAGGG-AAAAGCTCAAAGTTGGAAAC-TCCAAG-CCCTAGGTTTGGCGTA-TTGTAAACTAAAGCTCT-CGAGTAGTTT-GGCTAGCCTGGTAAATAAG--TTCTCTGGAAAGGGACGACATGGAGGGTG-AAATCCCCGTCTTTGGCCAGAGCA-TAGTCTGACGTTT-GCTTGGAAGTGAAGAGTCAGGTTGTTTGGTATTGCAGCCTAAAGCTGGAGGTAAATCTCTCCTAAAGCTAAATATTGACGAAAGACCGATAGCGAACAAGTACCGTGAGGGAAAGATGAAAAGCACTTTGAAAAGAGGGTC-AAAAAGTACGTGAAATTGCTGAAAGG-GAACCGTATGAAATCAGCTTGTCTCTTTGGTAATCAACCTGAACCTCGGTTTGGGTGCAC---TTGCCAGTGAGT-CAGCCTGCGACAATTCGATT-TGGGGGAAAAAATCAGAAGGAATGTGGCCTGCAC-TTCG-GTGTAGGTGTTATAGCCTTTTGAAAAATATCCTGGGTTGGATTGAGGACTGCAGCAAG-CC-ATTT-----GGGAAGA--ACTGT-GGGCGCTTTGTTGTG-GCTGGAAGAAAATCTCTGCT-TCGGGTGGTGTTTTTTCAGTCGCGGCCAAC-TCGCTTATTTTT-TCTTTTTCTTGCTTAGGTCGTAGGCATAATGATTT-TATATGAC-C----------------------------------------------------------------------------------------------------------------------------------------------------------------------------------------------------------------------------CCCTAGTAACGGCG-AGTG--------AAGAGGG-A------------AAAGCTCAAAGTTGGAAAC-TCCAAG-CCCTAGGTTTGGCGTA-TTGTAAACTAAAGCTCT-CGAGTAGTTT-GGCTAGCCTGGTAAATAAG--TTCTCTGGAAAGGGACGACATGGAGGGTG-AAATCCCCGTCTTTGGCCAGAGCA-TAGTCTGACGTTT-GCTTGGAAGTGAAGAGTCAGGTTGTTTGGTATTGCAGCCTAAAGCTGGAGGTAAATCTCTCCTAAAGCTAAATATTGACGAAAGACCGATAGCGAACAAGTACCGTGAGGGAAAGATGAAAAGCACTTTGAAAAGAGGGTC-AAAAAGTACGTGAAATTGCTGAAAGG-GAACCGTATGAAATCAGCTTGTCTCTTTGGTAATCAACCTGAACCTCGGTTTGGGTGCAC---TTGCCAGTGAGT-CAGCCTGCGACAATTCGATT-TGGGGGAAAAAATCAGAAGGAATGTGGCCTGCAC-TTCG-GTGTAGGTGTTATAGCCTTTTGAAAAATATCCTGGGTTGGATTGAGGACTGCAGCAAG-CC-ATTT-----GGGAAGA--ACTGT-GGGCGCTTTGTTGTG-GCTGGAAGAAAATCTCTGCT-TCGGGTGGTGTTTTTTCAGTCGCGGCCAAC-TCGCTTATTTTT-TCTTTTTCTTGCTTAGGTCGTAGGCATAATGATTT-TATATGACC---------------------------------------------------------------------------------------------------------------------------------------------------------------------------------------------------------------------------------------------------------------------------------------------------------------------------------------------------------------------------------------------------------------------------------------------------------------------------------------------------------------------------------------------------------------------------------------------------------------------------------------------------------------------------------------------------------------------------------------------------------------------------------------------------------------------------------------------------------------------------------------------------------------------------------------------------------------------------------------------------------------------------------------------------------------------------------------------------------------------------------------------------------------------------------------------------------------------------------------------------------------------------------------------------------------------------------------------------------------------------------------------------------------------------------------------------------------------------------------------------------------------------------------------------------------------------------------------------------------------------------------------------------------------------------------------------------------------------------------------------------------------------------------------------------------------------------------------------------------------------------------------------------------------------------------------------------------------------------------------------------------------------------------------------------------------------------------------------------------------------------------------------------------------------------------------------------------------
>AbsidiaglaucaCBS129233
-----AATGG---------------CGGGGGAAGACTTGCTCTTCTC-----------------CCCAAATCTCTATTCTGTG------------CCCTG------TTTTTG----------------------------------------TGTGCTGGGCTAGTTT-----------------------------------CGGCTGG-------------------------GTCAGCACGG-----------------GGTGGAGCTTTGGAAACTGTTTGCTATG-----------------AATTTTCCCC--CGGGAAAGTTCCGCT-----GGAAACTTTTGACATCTCCGCCG---------------------------------AAATTT--TAAT-ACT-------AATAC------TGACTGACC------ATGA-AAAA-------------------GTTA-------ATATAACAACTTTCAGCAATGGATCTCTCGGCTTTCGTATCGATGAAGAACGCAGCGAATCGCGATATGTAGTGTGATCTGCCTCTAGTGAATCATCAAATCTTTGAACGCATCTTGCACCCTTTGGTATTCCAAAGGGTACGCCTGTTTCAGTATCATTATAA-CC-----TTTCT--CCCCAAGG------CTTTTTGGCC----------AAGGAGGGAAAGAGCATAACCGGTGG-CCCAGCGGTC-----------------TCCCTT----------CAGGGGGATTGTCTCGGCTGGAAT----------------------GACTGTTGCAATGGTGGGCCAAAT----GGTC-TTCCGCACTTGAT-AAATGTACTTTT-----ATAAAGAGCG--------------GGGCCGGTCTGCCGAAAGTTGTAACTAAACCCTT----------------------------------TACCTTTGATCTG-AAATC-AGGCGGGAAGTAACGGCG-AGTG-AACAGGG-AAAAGCTCAAAGTTGGAAGC-TCCTGG-CCCTAGGCTAGGCGCA-TTGTAAACTAAAGCTGT-AAAGTAGTTC-GGTTGGCCTGGTAAAAAAG--TTCCCTGGAATGGGGCGACATGGAGGGTG-AAATCCCCGTCTTTGGCCAGAGTT-CAGCCGTGCGTTT-GCTTTGCTGCGAAGAGTCAGGTTGTTTGGGAATGCAGCCTAAAATGGGAGGTAGACTTCTCCTAAAGCTAAATATTGACGAAAGACCGATAGCGAACAAGTACCGTGAGGGAAAGATGAAAAGCACTTTGAAAAGAGGGTC-AAAAAGTACGTGAAATTGCTGAAAGG-GAACCGTATGAAATCAGCCTGATGTGTGGGTAATCAGCCTGGGCTTTGGCCTGGGTGCAC---TTGCCCATGTAT-TAGCCTGCGACAGTTTGACC-TGGGGGAAAAAAGATGGGGGAATGTGGCCTCGGC-TTCG-GTCGAGGTGTTATAGCCCCTGTCAAAATACCTTGGGTTGGACTGAGGACTGCAGCGAG-CC-GTAA-----GGCATGG--GTCTC-GGGCGCTCTGTCTTG-GCGAAAAGTGAATCTCTGCT-TCGGGTGGTGCGCTTTTCTTCAGGGCAGAC-TCGTCTGTTTCT-TCTTTCTCTCGCTTAGGTCGTAGGCATAATGATTT-TATATGAC-CCGTCTTGAAACACGGACCAAGGAGTCCACCATAGTTGCGAGTCTTTGAGTGTAAAAACCCATGGGCGTAAGGAAACTGACCAAGATATGAAGGCCTT--TTGGCTGGCAATATCCTCCGGCGAGGACG-TTTTATACTGAATTGACCGAGAGAAAGCACCTATGATGGGACCCGAAAGATGGTGAACT-ATACTTG-AATAGGGTGAAG-CCAG-----ACCCCAGTAACGGCG-AGTG--------AACAGGG-A------------AAAGCTCAAAGTTGGAAGC-TCCTGG-CCCTAGGCTAGGCGCA-TTGTAAACTAAAGCTGT-AAAGTAGTTC-GGTTGGCCTGGTAAAAAAG--TTCCCTGGAATGGGGCGACATGGAGGGTG-AAATCCCCGTCTTTGGCCAGAGTT-CAGCCGTGCGTTT-GCTTTGCTGCGAAGAGTCAGGTTGTTTGGGAATGCAGCCTAAAATGGGAGGTAGACTTCTCCTAAAGCTAAATATTGACGAAAGACCGATAGCGAACAAGTACCGTGAGGGAAAGATGAAAAGCACTTTGAAAAGAGGGTC-AAAAAGTACGTGAAATTGCTGAAAGG-GAACCGTATGAAATCAGCCTGATGTGTGGGTAATCAGCCTGGGCTTTGGCCTGGGTGCAC---TTGCCCATGTAT-TAGCCTGCGACAGTTTGACC-TGGGGGAAAAAAGATGGGGGAATGTGGCCTCGGC-TTCG-GTCGAGGTGTTATAGCCCCTGTCAAAATACCTTGGGTTGGACTGAGGACTGCAGCGAG-CC-GTAA-----GGCATGG--GTCTC-GGGCGCTCTGTCTTG-GCGAAAAGTGAATCTCTGCT-TCGGGTGGTGCGCTTTTCTTCAGGGCAGAC-TCGTCTGTTTCT-TCTTTCTCTCGCTTAGGTCGTAGGCATAATGATTT-TATATGACC-CGTCTTGAAACACGGACCAAGGAGTCCACCATAGTTGCGAGTCTTTGAGTGTAAAAACCCATGGGCGTAAGGAAACTGACCAAGATATGAAGGCCTT--TTGGCTGGCAATATCCTCCGGCGAGGACG-TTTTATACTGAATTGACCGAGAGAAAGCACCTATGATGGGACCCGAAAGATGGTGAACT-ATACTTG-AATAGGGTGAAG-CCAGAG--------------------------------------------------------------------------------------------------------------------------------------------------------------------------------------------------------------------------------------------------------------------------------------------------------------------------------------------------------------------------------------------------------------------------------------------------------------------------------------------------------------------------------------------------------------------------------------------------------------------------------------------------------------------------------------------------------------------------------------------------------------------------------------------------------------------------------------------------------------------------------------------------------------------------------------------------------------------------------------------------------------------------------------------------------------------------------------------------------------------------------------------------------------------------------------------------------------------------------------------------------------------------------------------------------------------------------------------------------------------------------------------------------------------------------------------------------------------------------------------------------------------------------------------------------------------------------------------------------------------------------------------------------------------------------------------------------------------------------------------------------------------------------------------------------------------------------------------------------------------------------------------------------------------------------------------------------------------------------------------
>AbsidiaglaucaCBS10108
TTAGAAATGG---------------CGGGGGAAGACTTGCTCTTCTC-----------------CCCAAATCTCTATTCTGTG------------CACTG------TTTTTG----------------------------------------TGTGCTGGGCTAGTTT-----------------------------------CGGCTGG-------------------------GTCAGCACGG-----------------GGTGGAGCTTTGGAAACTGTTTGCTATG-----------------AATTTTCCCC--CGGGAAAGTTCCGCT-----GGAAACTTTTGACATCTCC---------------------------GCCG------AAATTT--TAAT-ACT-------AATAC------TGACTGACC------ATGA-AAAA-------------------GTTA-------ATATAACAACTTTCAGCAATGGATCTCTCGGCTTTCGTATCGATGAAGAACGCAGCGAATCGCGATATGTAGTGTGATCTGCCTCTAGTGAATCATCAAATCTTTGAACGCATCTTGCACCCTTTGGTATTCCAAAGGGTACGCCTGTTTCAGTATCATTATAA-CC-----TTTCT--CCCCAAGG------CTTTTTGGCC----------AAGGAGGGAAAGAGCATAACCGGTGG-CCCAGCGGTC-----------------TCCCAT----------CAGGGGGATTGTCTCGGCTGGAAT----------------------GACTGTTGCAATGGTGGGCCAAAT----GGTC-TTCCGCACTTGAT-AAATGTACTTTT-----ATAAAGAGCGGGACCG--------GTCTGCCGAAAGT--------TGTAACTAAACCCTT--------------------------------TACCTTTGATCKG-AAATC-AGGCGGGAAGTAACGGCGAAGTGAAACAGGGAAAAAGCTCAAAGTTTGGAAGCTCCTGG-CCCTAGGCTAGGCGCATTTGTAAACTAAAGCTGTAAAAGTAGTTC-GGTTGGCCTGGTAAAAAAAGTTTCCCTGGAATGGGGCGACATGGAGGGTG-AAATCCCCGTCTTTGGCCAGAGTT-CAGCCGTGCGTTT-GCTTTGCTGCGAAGAGTCAGGTTGTTTGGGAATGCAGCCTAAAATGGGAGGTAGACTTCTCCTAAAGCTAAATATTGACGAAAGACCGATAGCGAACAAGTACCGTGAGGGAAAGATGAAAAGCACTTTGAAAAGAGGGTC-AAAAAGTACGTGAAATTGCTGAAAGG-GAACCGTATGAAATCAGCCTGATGTATGGGTAATCAGCCTGGGCTTTGGCCTGGGTGCAC---TTGCCCATGTAT-TAGCCTGCGACAGTTTGACC-TGGGGGAAAAAAGATGGGGGAATGTGGCCTCGGC-TTCG-GTCGAGGTGTTATAGCCCCTGTCAAAATACCTTGGGTTGGACTGAGGACTGCAGCGAG-CC-GTAA-----GGCATGG--GTCTC-GGGCGCTCTGTCTTG-GCGAAAAGTGAATCTCTGCT-TCGGGTGGTGCGCTTTTCTTCAGGGCAGAC-TCGCCTGTTTCT-TCTTTCTCTCGCTTAGGTCGTAGGCATAATGATTT-TATATGAC-CCGTCTTGAAACACGGACCAAGGAGTCCACCATAGTTGCGAGTCTTTGAGTGTAAAAACCCATGGGCGTAAGGAAACTGACCAAGATATGAAGGCCTT--TTGGCTGGCAATATCCTCCGGCGAGGACG-TTTTATACTGAATTGACCGAGAGAAAGCACCTATGATGGGACCCGAAAGATGGTGAACTAATACTTGAAATAGGGTGAAGCCCAG-----ACCCCAGTAACGGCGAAGTGA-------AACAGGGAA------------AAAGCTCAAAGTTTGGAAGCTCCTGG-CCCTAGGCTAGGCGCATTTGTAAACTAAAGCTGTAAAAGTAGTTC-GGTTGGCCTGGTAAAAAAAGTTTCCCTGGAATGGGGCGACATGGAGGGTG-AAATCCCCGTCTTTGGCCAGAGTT-CAGCCGTGCGTTT-GCTTTGCTGCGAAGAGTCAGGTTGTTTGGGAATGCAGCCTAAAATGGGAGGTAGACTTCTCCTAAAGCTAAATATTGACGAAAGACCGATAGCGAACAAGTACCGTGAGGGAAAGATGAAAAGCACTTTGAAAAGAGGGTC-AAAAAGTACGTGAAATTGCTGAAAGG-GAACCGTATGAAATCAGCCTGATGTATGGGTAATCAGCCTGGGCTTTGGCCTGGGTGCAC---TTGCCCATGTAT-TAGCCTGCGACAGTTTGACC-TGGGGGAAAAAAGATGGGGGAATGTGGCCTCGGC-TTCG-GTCGAGGTGTTATAGCCCCTGTCAAAATACCTTGGGTTGGACTGAGGACTGCAGCGAG-CC-GTAA-----GGCATGG--GTCTC-GGGCGCTCTGTCTTG-GCGAAAAGTGAATCTCTGCT-TCGGGTGGTGCGCTTTTCTTCAGGGCAGAC-TCGCCTGTTTCT-TCTTTCTCTCGCTTAGGTCGTAGGCATAATGATTT-TATATGACC-CGTCTTGAAACACGGACCAAGGAGTCCACCATAGTTGCGAGTCTTTGAGTGTAAAAACCCATGGGCGTAAGGAAACTGACCAAGATATGAAGGCCTT--TTGGCTGGCAATATCCTCCGGCGAGGACG-TTTTATACTGAATTGACCGAGAGAAAGCACCTATGATGGGACCCGAAAGATGGTGAACTAATACTTGAAATAGGGTGAAGCCCAGAG--------------------------------------------------------------------------------------------------------------------------------------------------------------------------------------------------------------------------------------------------------------------------------------------------------------------------------------------------------------------------------------------------------------------------------------------------------------------------------------------------------------------------------------------------------------------------------------------------------------------------------------------------------------------------------------------------------------------------------------------------------------------------------------------------------------------------------------------------------------------------------------------------------------------------------------------------------------------------------------------------------------------------------------------------------------------------------------------------------------------------------------------------------------------------------------------------------------------------------------------------------------------------------------------------------------------------------------------------------------------------------------------------------------------------------------------------------------------------------------------------------------------------------------------------------------------------------------------------------------------------------------------------------------------------------------------------------------------------------------------------------------------------------------------------------------------------------------------------------------------------------------------------------------------------------------------------------------------------------------------
>AbsidiaglaucaFSU660
TTAGAAATGG---------------CGGGGGAAGACTTGCTCTTCTC-----------------CCCAAATCTCTATTCTGTG------------CACTG------TTTTTG----------------------------------------TGTGCTGGGCTAGCTT-----------------------------------TGGCTGG-------------------------GTCAGCACGG-----------------GGTGGAGCTTGGGAAACTGTTTGCTATGAA---------------ATTTTCCCCC--CGGGAAAAAGTTCCGCTGG-AAAACTTTTTGACATCTCCGCC----------------------------------GAAATT--TAAT-ACT-------AATAC------TGACTGACC------ATGA-AAAA-------------------GTTAA------TTATAACAACTTTCAGCAATGGATCTCTCGGCTTTCGTATCGATGAAGAACGCAGCGAATCGCGATATGTAGTGTGATCTGCCTCTAGTGAATCATCAAATCTTTGAACGCATCTTGCACCCTTTGGTATTCCAAAGGGTACGCCTGTTTCAGTATCATTATAA-CC-----TTTCTCCTCCAAGGC-------TTTTTGGCC---------AAGGAGGGGAAAGAGCATAACCGGTGG-CCCAGCGGTC-----------------TCCCAT----------CAGGGGGATTGTCTCGGCTGGAAT----------------------GACTGTTGCAATGGTGGGCCAAAT----GGTC-TCCCGCACTTGATAAATGTAACTTTT-----ATAAAGAGCG--------------GGGCCGGTCTGCCGAAAGTTGTAACTAAACCCTT----------------------------------TACCTTTGATCTG-AAATC-AGGCGGGAAGTAACGGCG-AGTG-AACAGGG-AAAAGCTCAAAGTTGGAAGC-TCCTGG-CCCTAGGCTAGGCGCA-TTGTAAACTAAAGCTGT-AAAGTAGTTC-GGTTGGCCTGGTAAAAAAG--TTCCCTGGAATGGGGCGACATGGAGGGTG-AAATCCCCGTCTTTGGCCAGAGTT-CAGCCGTGCGTTT-GCTTTGCTGCGAAGAGTCAGGTTGTTTGGGAATGCAGCCTAAAATGGGAGGTAGACTTCTCCTAAAGCTAAATATTGACGAAAGACCGATAGCGAACAAGTACCGTGAGGGAAAGATGAAAAGCACTTTGAAAAGAGGGTC-AAAAAGTACGTGAAATTGCTGAAAGG-GAACCGTATGAAATCAGCCTGATGTGTGGGTAATCAGCCTGGGCTTTGGCCTGGGTGCAC---TTGCCCATGTAT-TAGCCTGCGACAGTTTGACC-TGGGGGAAAAAAGATGGGGGAATGTGGCCTCGGC-TTCG-GTCGTGGTGTTATAGCCCCTGTCAAAATACCTTGGGTTGGACTGAGGACTGCAGCGAG-CC-GTAA-----GGCATGG--GTCCC-GGGCGCTCTGTCTCG-GCGAAAAGTGAATCTCTGCT-TCGGGTGGTGCGCTTTTCTTCAGGGCAGAC-TCGTCTGTTTCT-TCTTTCTCTCGCTTAGGTCGTAGGCATAATGATTT-TATATGAC-CCGTCTTGAAACACGGACCA--------------------------------------------------------------------------------------------------------------------------------------------------------------------------------------------------------ACCCCAGTAACGGCG-AGTG--------AACAGGG-A------------AAAGCTCAAAGTTGGAAGC-TCCTGG-CCCTAGGCTAGGCGCA-TTGTAAACTAAAGCTGT-AAAGTAGTTC-GGTTGGCCTGGTAAAAAAG--TTCCCTGGAATGGGGCGACATGGAGGGTG-AAATCCCCGTCTTTGGCCAGAGTT-CAGCCGTGCGTTT-GCTTTGCTGCGAAGAGTCAGGTTGTTTGGGAATGCAGCCTAAAATGGGAGGTAGACTTCTCCTAAAGCTAAATATTGACGAAAGACCGATAGCGAACAAGTACCGTGAGGGAAAGATGAAAAGCACTTTGAAAAGAGGGTC-AAAAAGTACGTGAAATTGCTGAAAGG-GAACCGTATGAAATCAGCCTGATGTGTGGGTAATCAGCCTGGGCTTTGGCCTGGGTGCAC---TTGCCCATGTAT-TAGCCTGCGACAGTTTGACC-TGGGGGAAAAAAGATGGGGGAATGTGGCCTCGGC-TTCG-GTCGTGGTGTTATAGCCCCTGTCAAAATACCTTGGGTTGGACTGAGGACTGCAGCGAG-CC-GTAA-----GGCATGG--GTCCC-GGGCGCTCTGTCTCG-GCGAAAAGTGAATCTCTGCT-TCGGGTGGTGCGCTTTTCTTCAGGGCAGAC-TCGTCTGTTTCT-TCTTTCTCTCGCTTAGGTCGTAGGCATAATGATTT-TATATGACC-CGTCTTGAAACACGGACCAA----------------------------------------------------------------------------------------------------------------------------------------------------------------------------------------------------GTAGTGGCTTACAATGGCGACCACGGGTAACGGGGAATTAGGGTTCGATTCCGAAGAGGGAGCCTGAGAAACGGCTACCACATCCAAGGAAGGCAGCAGGCGCGCAAATTACCCAATCCCAACTCGGGGAGGTAGTGACAATAAATAACAATGCAGGGCCTTCTGGCCTTGCAATTGGAATGAGTACAATTTAAATCCCTTAACGAGGATCAATTGGAGGGCAAGTCTGGTGCCAGCAGCCGCGGTAATTCCAGCTCCAAAAGCGTATATTAAAGTTGTTGCAGTTAAAACGTCCGTAGTCGAATTTACGCCTGGTGGCTCGG--CCGCTGGTCCTTCATTGGGCCAGATTGGCTGTAGTCCC--GGCGATAAAGCTTGGATCA-GGTAGGGTTGGTTTCGGCCGGCTCTGCTCTATGCCCAAGCGTATTACCATGAGCAAATCAGAATGCTCAAAGTAGGCCTAAGCGCCTGAATGTGTTAGCATGGAATAATGAAATAGGACTCGAGTCTTGTTTTGTTGGTTTACTTGACATTGAGAAATGATGAATAGGAACGGTTGGGGGCATTTGTATTTGGCCGCTAGAGGTGAAATTCTTGGATTGGCCGAAGACAAACTACTGCGAAAGCATTTGACCCAGGACGTTTTCATTGATCAGGGACTAAAGTTGAGGGATCGAAGACGATTAGATACCGTCGTAGTCTTAACCACAAACTATGCCGACTAGCGATTGGGCCTTGACGGTCAAACCCGTGAACACGCTTTGTTGGCTTTCACCCTCGGTGTCCGTCAATTGATCGTCGCCATTAACAAGATGGATTCCACCAAGTGGTCCGAACAACGCTTCAACGAAATCATCAAGGAAGTGTCTGGCTTCATCAAGAAGATCGGTTTCAACCCCAAGTCTGTCCCCTTCGTCCCCATCTCTGGCTGGCACGGTGACAACATGTTGGAAGAATCTACCAACATGCCCTGGTACAAGGGATGGAACAAGGAAACCAAGGCTGGTGCCAAGTCTGGCAAGACTCTCTTGGATGCCATTGATGCTATTGATCCTCCTCAACGTCCTTCCGACAAGCCCCTCCGTCTCCCTCTTCAAGATGTGTACAAGATCGGTGGTATTGGTACTGTCCCCGTCGGTCGTGTCGAAACTGGTGTCATCAAGGCCGGTATGGTCGTCACCTTCGCTCCCGCTAACGTCACCACTGAAGTCAAGTCCGTCGAAATGCATCACGAACAATTGGTTGAAGGTCTCCCCGGTGACAACGTCGGTTTCAACGTCAAGAACGTCTCCGTCAAGGATATCCGTCGTGGTAACGTCTGCTCTGACTCCAAGAACGACCCCGCCAAGGAAGCCGGTTCCTTCACTGCCCAAGTCATTGTCCTCAACCATCCTGGTCAGTGTCCATCCAAGCTGTGTTGTCTCT-CTATGCTTCCGGTCGTACCACTGGTATTGTCTTGGATT-CTGGTGATGGTGTCACCCACACTGTTCCC-ATCTACGAAGGTTACTCTC--TCCCCCACGCCATC-TTGCG-TTTGGATATGGCT--GGCCGTGACTTGACCGACTACTTGATGCGCATCTTGGCTGAACGTGGCCACTCCTTCACCACCACTGCCGAACGTGAAATCGTCCGTGATATCAAGGAAAAGTTATGTTATACCGCCCTCGACTTTGAACAAGAAATGC-AAACCGCCGCTCAGTCCTCTGCCTTGGAAAAGTCCTATGAATTGCCT-GATGGTCAAGTCATCACCGTTGGT-AACGAACG-TTTCCGTGCC-CCT--GAAG-CTCTC-TTCCAACCTTC-TTTCCT-CGGT-C--TTGAATCTG--CTGGTAT-CCATG-AAACTAC-TTACAAT-TCTATCATG-AAGTGTGATGT-GGATAT-TCGTAAGGA--CTTGT
>AbsidiaglobosporaCGMCC316031
TTAGAAATGG----------CGGGGGGGGAAGGGTTCTGCCCTCTCTC----------------CCCACAACTCTATTCTGTG------------CACCG------TTTTTG----------------------------------------TGTGGTGGG------------------------------------------CCATCTCTTTTTTTTTTTAAAAAAGTGGGTGGGCCAGCACGG-----------------GGCGGAGTT------------------------------------------------TGGAACCAGCATGAACGA--GGATGTCCCGGGGGTTCCCTGGATGTCCCCTGACTGCTTTTGACAGCTCG------GCCGTA--TTTT-ACT-------ACTAAAAAC--TGACTGACC---------ATGAAA----------------AAAGTAAAAT----AAATAACAACTTTTAGCAATGGATCTCTCGGCTTTCGTATCGATGAAGAACGCAGCGAATCGCGATATGTAGTGTGATCTGCCTCTAGTGAATCATCAAATCTTTGAACGCATCTTGCACCCTTTGGTATTCCAAAGGGTACGCCTGTTTCAGTATCATTATAA-CC-----TCTCTCTCCCCCAAG----GCTTTTTTGGCC-------AAAGGGAAGGGAAAGAGCATGACTGGTGG-CCCAGCAACT-----CCTCT-------TTTTTT-------ATCAGGGGGAGCTGTCTCGGCTGGAAA----------------------AACTGTCGCAAGGGTAGACCAACA----GGTC-TTTCGCACTTGAT-AAATCTGATTTG-----TTATAGTGTGGGGATTGGT-----TTGCCCATGAAAT--------TGAGACTACGCCCT---------------------------------TTACCTTGATCTG-AAATC-AGGCGGGAAGTAACGGCG-AGTG-AACAGGG-AAAAGCTCAAAGTTGGAAGC-TCCTGG-CCCTAGGCTAGGCGCA-TTGTAAACTAAAGCTGT-AAAGTAGTTC-GGTTGGCCTGGTAAAAAAG--TTCCCTGGAATGGGGCGACATGGAGGGTG-AAATCCCCGTCTTTGGCCAGAGCT-CAGCTGTGCGTTT-GCTTTGCTGCGAAGAGTCAGGTTGTTTGGGAATGCAGCCTAAAATGGGAGGTAGACTTCTCCTAAAGCTAAATATTGACGAAAGACCGATAGCGAACAAGTACCGTGAGGGAAAGATGAAAAGCACTTTGAAAAGAGGGTC-AAAAAGTACGTGAAATTGCTAAAAGG-GAACCGTATGAAATCAGCCTGATGTGTGGGTAATCAGCCTGGGCTTTGGCCTGGGTGCAC---TTGCCCATGTAT-TAGCCTGCGACAGTTTGACC-TGGGGGAAAAAAGAGAGGGGAATGTGGCCTCGGC-TTCG-GTCGTGGTGTTATAGCCCCTGTCAAAATACCTTGGGTTGGACTGAGGACTGCAGCGAG-CC-GTAA-----GGCATGG--GTCTC-GGGCGCTCTGTCTCG-GCGAAAAGTGAATCTCTGCC-TCGGGTGGTGCGCTTTTCGTCAGGGCAGAC-CCGTCTGTTTCT-TCTTTCTCTCGCTTAGGTCGTAGGCATAATGATTT-TATATGAC-CCGTCTTGAAACACGGACCAAGGAGTCCACCATAGTTGCGAGTCTTTGAGTGTAAAAACCCATGGGCGTAAGGAAACTGACCAAGATATGAAGGCCTTT-TTGGCTGGCAATATCCTCCGGCGAGGACG--TTTTAACTGAATTGACCGAGAGAAAGCACCTATGATGGGACCCGAAAGATGGTGAACT-ATACTTG-AATAGGGTGAAG-CCAG-----ACCCCAGTAACGGCG-AGTG--------AACAGGG-A------------AAAGCTCAAAGTTGGAAGC-TCCTGG-CCCTAGGCTAGGCGCA-TTGTAAACTAAAGCTGT-AAAGTAGTTC-GGTTGGCCTGGTAAAAAAG--TTCCCTGGAATGGGGCGACATGGAGGGTG-AAATCCCCGTCTTTGGCCAGAGCT-CAGCTGTGCGTTT-GCTTTGCTGCGAAGAGTCAGGTTGTTTGGGAATGCAGCCTAAAATGGGAGGTAGACTTCTCCTAAAGCTAAATATTGACGAAAGACCGATAGCGAACAAGTACCGTGAGGGAAAGATGAAAAGCACTTTGAAAAGAGGGTC-AAAAAGTACGTGAAATTGCTAAAAGG-GAACCGTATGAAATCAGCCTGATGTGTGGGTAATCAGCCTGGGCTTTGGCCTGGGTGCAC---TTGCCCATGTAT-TAGCCTGCGACAGTTTGACC-TGGGGGAAAAAAGAGAGGGGAATGTGGCCTCGGC-TTCG-GTCGTGGTGTTATAGCCCCTGTCAAAATACCTTGGGTTGGACTGAGGACTGCAGCGAG-CC-GTAA-----GGCATGG--GTCTC-GGGCGCTCTGTCTCG-GCGAAAAGTGAATCTCTGCC-TCGGGTGGTGCGCTTTTCGTCAGGGCAGAC-CCGTCTGTTTCT-TCTTTCTCTCGCTTAGGTCGTAGGCATAATGATTT-TATATGACC-CGTCTTGAAACACGGACCAAGGAGTCCACCATAGTTGCGAGTCTTTGAGTGTAAAAACCCATGGGCGTAAGGAAACTGACCAAGATATGAAGGCCTTT-TTGGCTGGCAATATCCTCCGGCGAGGACG--TTTTAACTGAATTGACCGAGAGAAAGCACCTATGATGGGACCCGAAAGATGGTGAACT-ATACTTG-AATAGGGTGAAG-CCAGAG----------------------------------------------------------------------------------------------------------------------------------------------------------------------------------------------------------------------------------------------------------------------------------------------------------------------------------------------------------------------------------------------------------------------------------------------------------------------------------------------------------------------------------------------------------------------------------------------------------------------------------------------------------------------------------------------------------------------------------------------------------------------GGTCAAACCCGTGAACACGCTTTGTTGGCTTTCACCCTCGGTGTCCGTCAATTGATCGTCGCCATTAACAAGATGGATTCTACCAAGTGGTCCGAACAACGCTTCAACGAAATCATCAAGGAAGTTTCTGGCTTCATCAAGAAGATCGGTTTCAACCCCAAGTCTGTCCCCTTCGTCCCCATCTCTGGCTGGCACGGTGACAACATGTTGGAAGAATCTACCAACATGCCCTGGTACAAGGGATGGAACAAGGAAACCAAGGCTGGTGCCAAGTCTGGTAAGACTCTCTTGGATGCCATCGATGCTATTGATCCTCCTCAACGTCCTTCCGACAAGCCCCTCCGTCTCCCTCTTCAAGATGTGTACAAGATCGGTGGTATTGGTACTGTCCCCGTCGGTCGTGTCGAAACTGGTGTCATCAAGGCCGGTATGGTCGTCACCTTCGCTCCCGCTAACGTCACCACTGAAGTCAAGTCCGTCGAAATGCATCACGAACAATTGGTTGAAGGTCTCCCCGGTGACAACGTCGGTTTCAACGTCAAGAACGTCTCCGTCAAGGATATCCGTCGTGGTAACGTCTGCTCTGACTCCAAGAACGACCCCGCCAAGGAAGCCGGTTCCTTCACTGCCCAAGTCATTGTCCTCAACCACCCTGGTCAGTGTCCATYCAAGCTGTGCTSTCTCT-TTATGCTTCYGGTCGTACCACTGGTATTGTCTTGGATT-CTGGTGATGGTGTCACCCACACYGTCCCC-ATCTATGAAGGTTACTCTC--TCCCTCATGCCATY-TTGCG-TTTGGAYATGGCT--GGYCGTGACTTGACTGATTACTTGATGCGCATCTTGGCTGAACGTGGYCACTCTTTTACCACCACTGCTGAACGTGAAATCGTTCGTGATATCAAGGAAAAGTTRTGTTATACCGCCCTCGACTTTGAACAAGAAATGC-AAACTGCTGCTCAATCCTCTGCCTTGGAAAAGTCTTATGAATTGCCT-GATGGTCAAGTTATCACTGTTGGT-AACGAACG-TTTCCGTGCC-CCT--GAAG-CTCTC-TTCCAACCTTCTCTTCCTCTGGT-CTTTGAAATCTG-CTGGGTATCCCATGAAAACTACTTTACAAC-TCTATCATGAAAGTGTGATGTGGGATATTTCGTAAAGGACTTTGT
>AbsidiaglobosporaCGMCC316035
TTAGAAATGG----------CGGGGGGGGAAGGGTTCTGCCCTCTCTC----------------CCCACAACTCTATTCTGTG------------CACCG------TTTTTG----------------------------------------TGTGGTGGGCCA---------------------------------------TCTCTCTTTTTTTTTTTAAAAAAAGTGGGTGGGCCAGCACGG-----------------GGCGGAGTT------------------------------------------------TGGAACCAGCATGAACGA--GGATGTCCCGGGGGTTCCCTGGATGTCCCCTGACTGCTTTTGACAGCTCG------GCCGTA--TTTT-ACT-------ACTAAAAAC--TGACTGACC---------ATGAAA----------------AAAGTAAAAT----AAATAACAACTTTTAGCAATGGATCTCTCGGCTTTCGTATCGATGAAGAACGCAGCGAATCGCGATATGTAGTGTGATCTGCCTCTAGTGAATCATCAAATCTTTGAACGCATCTTGCACCCTTTGGTATTCCAAAGGGTACGCCTGTTTCAGTATCATTATAA-CC-----TCTCTCTCCCCCAAG----GCTTTTTTGGCC-------AAAGGGAAGGGAAAGAGCATGACTGGTGG-CCCAGCAACT------CCTC-------TTTTTT-------ATCAGGGGGAGCTGTCTCGGCTGGAAA----------------------AACTGTCGCAAGGGTAGACCAACA----GGTC-TTTCGCACTTGAT-AAATCTGATTTG-----TTATAGTGTGGGGATTGGT-----TTGCCCATGAAAT--------TGAGACTACGCCCT---------------------------------TTACCTTGATCTG-AAATC-AGGCGG--AGTAACGGCG-AGTG-AACAGGG-AAAAGCTCAAAGTTGGAAGC-TCCTGG-CCCTAGGCTAGGCGCA-TTGTAAACTAAAGCTGT-AAAGTAGTTC-GGTTGGCCTGGTAAAAAAG--TTCCCTGGAATGGGGCGACATGGAGGGTG-AAATCCCCGTCTTTGGCCAGAGCT-CAGCTGTGCGTTT-GCTTTGCTGCGAAGAGTCAGGTTGTTTGGGAATGCAGCCTAAAATGGGAGGTAGACTTCTCCTAAAGCTAAATATTGACGAAAGACCGATAGCGAACAAGTACCGTGAGGGAAAGATGAAAAGCACTTTGAAAAGAGGGTC-AAAAAGTACGTGAAATTGCTAAAAGG-GAACCGTATGAAATCAGCCTGATGTGTGGGTAATCAGCCTGGGCTTTGGCCTGGGTGCAC---TTGCCCATGTAT-TAGCCTGCGACAGTTTGACC-TGGGGGAAAAAAGAGAGGGGAATGTGGCCTCGGC-TTCG-GTCGTGGTGTTATAGCCCCTGTCAAAATACCTTGGGTTGGACTGAGGACTGCAGCGAG-CC-GTAA-----GGCATGG--GTCTC-GGGCGCTCTGTCTCG-GCGAAAAGTGAATCTCTGCC-TCGGGTGGTGCGCTTTTCGTCAGGGCAGAC-CCGTCTGTTTCT-TCTTTCTCTCGCTTAGGTCGTAGGCATAATGATTT-TATATGAC-CCGTCTTGAAACACGGACCAAGGAGTCCACCATAGTTGCGAGTCTTTGAGTGTAAAAACCCATGGGCGTAAGGAAACTGACCAAGATATGAAGGCCTTT-TTGGCTGGCAATATCCTCCGGCGAGGACG--TTTTAACTGAATTGACCGAGAGAAAGCACCTATGATGGGACCCGAAAGATGGTGAACT-ATACTTG-AATAGGGTGAAG-CCAG-----ACCCCAGTAACGGCG-AGTG--------AACAGGG-A------------AAAGCTCAAAGTTGGAAGC-TCCTGG-CCCTAGGCTAGGCGCA-TTGTAAACTAAAGCTGT-AAAGTAGTTC-GGTTGGCCTGGTAAAAAAG--TTCCCTGGAATGGGGCGACATGGAGGGTG-AAATCCCCGTCTTTGGCCAGAGCT-CAGCTGTGCGTTT-GCTTTGCTGCGAAGAGTCAGGTTGTTTGGGAATGCAGCCTAAAATGGGAGGTAGACTTCTCCTAAAGCTAAATATTGACGAAAGACCGATAGCGAACAAGTACCGTGAGGGAAAGATGAAAAGCACTTTGAAAAGAGGGTC-AAAAAGTACGTGAAATTGCTAAAAGG-GAACCGTATGAAATCAGCCTGATGTGTGGGTAATCAGCCTGGGCTTTGGCCTGGGTGCAC---TTGCCCATGTAT-TAGCCTGCGACAGTTTGACC-TGGGGGAAAAAAGAGAGGGGAATGTGGCCTCGGC-TTCG-GTCGTGGTGTTATAGCCCCTGTCAAAATACCTTGGGTTGGACTGAGGACTGCAGCGAG-CC-GTAA-----GGCATGG--GTCTC-GGGCGCTCTGTCTCG-GCGAAAAGTGAATCTCTGCC-TCGGGTGGTGCGCTTTTCGTCAGGGCAGAC-CCGTCTGTTTCT-TCTTTCTCTCGCTTAGGTCGTAGGCATAATGATTT-TATATGACC-CGTCTTGAAACACGGACCAAGGAGTCCACCATAGTTGCGAGTCTTTGAGTGTAAAAACCCATGGGCGTAAGGAAACTGACCAAGATATGAAGGCCTTT-TTGGCTGGCAATATCCTCCGGCGAGGACG--TTTTAACTGAATTGACCGAGAGAAAGCACCTATGATGGGACCCGAAAGATGGTGAACT-ATACTTG-AATAGGGTGAAG-CCAGAG----------------------------------------------------------------------------------------------------------------------------------------------------------------------------------------------------------------------------------------------------------------------------------------------------------------------------------------------------------------------------------------------------------------------------------------------------------------------------------------------------------------------------------------------------------------------------------------------------------------------------------------------------------------------------------------------------------------------------------------------------------------------GGTCAAACCCGTGAACACGCTTTGTTGGCTTTCACCCTCGGTGTCCGTCAATTGATCGTCGCCATCAACAAGATGGATTCTACCAAGTGGTCCGAACAACGCTTCAACGAAATCATCAAGGAAGTTTCTGGCTTCATCAAGAAGATCGGTTTCAACCCCAAGTCTGTCCCCTTCGTCCCCATCTCTGGCTGGCACGGTGACAACATGTTGGAAGAATCTACCAACATGCCCTGGTACAAGGGATGGAACAAGGAAACCAAGGCTGGTGCCAAGTCTGGTAAGACTCTCTTGGATGCCATCGATGCCATTGATCCTCCTCAACGTCCTTCCGACAAGCCCCTCCGTCTCCCTCTTCAAGATGTGTACAAGATCGGTGGTATTGGTACTGTCCCCGTCGGTCGTGTCGAAACTGGTGTCATCAAGGCCGGTATGGTCGTCACCTTCGCTCCCGCTAACGTCACCACTGAAGTCAAGTCCGTCGAAATGCATCACGAACAATTGGTTGAAGGTCTCCCCGGTGACAACGTCGGTTTCAACGTCAAGAACGTCTCCGTCAAGGATATCCGTCGTGGTAACGTCTGCTCTGACTCCAAGAACGACCCCGCCAAGGAAGCCGGTTCCTTCACTGCCCAAGTCATTGTCCTCAACCACCCTGGTCAGTGTCCATCCAAGCTGTGCTCTCTCT-TTATGCTTCTGGTCGTACCACTGGTATTGTCTTGGATT-CTGGTGATGGTGTCACCCACACCGTCCCC-ATCTATGAAGGTTACTCTC--TCCCCCATGCCATT-TTGCG-TTTGGACATGGCT--GGCCGTGACTTGACTGATTACTTGATGCGCATCTTGGCTGAACGTGGCCACTCTTTCACCACAACTGCTGAACGTGAAATCGTTCGTGATATCAAGGAAAAGTTATGTTATACCGCCCTCGACTTTGAACAAGAAATGC-AAACTGCTGCTCAATCCTCTGCCTTGGAAAAGTCTTATGAATTGCCT-GATGGTCAAGTTATCACTGTTGGT-AACGAACG-TTTCCGTGCC-CCT--GAAG-CTCTC-TTCCACCCTTC-TTTCCT-TGGT-CTTTGAAATCTG--CTGGTATCCCATGAAAACTACTTTACAAC-TCTATCATGAAAGTGTGATGTGGGATATTTCGTAAAGGACTTTGT
>AbsidiaglobosporaCGMCC316036
TTAGAAATGG----------CGGGGGGGGAAGGGTTCTGCCCTCTCTC----------------CCCACAACTCTATTCTGTG------------CACCG------TTTTTG----------------------------------------TGTGGTGGGC-----------------------------------------CATCTCTTTTTTTTTTTTAAAAAAGTGGGTGGGCCAGCACGG-----------------GGCGGAGTT------------------------------------------------TGGAACCAGCATGAACGA--GGATGTCCCGGGGGTTCCCTGGATGTCCCCTGACTGCTTTTGACAGCTCG------GCCGTA--TTTT-ACT-------ACTAAAAAC--TGACTGACC--------AT-GAAA----------------AAAGTAAAAT----AAATAACAACTTTTAGCAATGGATCTCTCGGCTTTCGTATCGATGAAGAACGCAGCGAATCGCGATATGTAGTGTGATCTGCCTCTAGTGAATCATCAAATCTTTGAACGCATCTTGCACCCTTTGGTATTCCAAAGGGTACGCCTGTTTCAGTATCATTATAA-CC-----TCTCTCTCCCCCAAG----GCTTTTTTGGCC-------AAAGGGAAGGGAAAGAGCATGACTGGTGG-CCCAGCAACT-----CCTCT-------TTTTTT-------ATCAGGGGGAGCTGTCTCGGCTGGAAA----------------------AACTGTCGCAAGGGTAGACCAACA----GGTC-TTTCGCACTTGAT-AAATCTGATTTG-----TTATAGTGTGGGGATTGGT-----TTGCCCATGAAAT--------TGAGACTACGCCCTT--------------------------------TACCTTTGATCTG-AAATC-AGGCGGGAAGTAACGGCG-AGTG-AACAGGG-AAAAGCTCAAAGTTGGAAGC-TCCTGG-CCCTAGGCTAGGCGCA-TTGTAAACTAAAGCTGT-AAAGTAGTTC-GGTTGGCCTGGTAAAAAAG--TTCCCTGGAATGGGGCGACATGGAGGGTG-AAATCCCCGTCTTTGGCCAGAGCT-CAGCTGTGCGTTT-GCTTTGCTGCGAAGAGTCAGGTTGTTTGGGAATGCAGCCTAAAATGGGAGGTAGACTTCTCCTAAAGCTAAATATTGACGAAAGACCGATAGCGAACAAGTACCGTGAGGGAAAGATGAAAAGCACTTTGAAAAGAGGGTC-AAAAAGTACGTGAAATTGCTAAAAGG-GAACCGTATGAAATCAGCCTGATGTGTGGGTAATCAGCCTGGGCTTTGGCCTGGGTGCAC---TTGCCCATGTAT-TAGCCTGCGACAGTTTGACC-TGGGGGAAAAAAGAGAGGGGAATGTGGCCTCGGC-TTCG-GTCGTGGTGTTATAGCCCCTGTCAAAATACCTTGGGTTGGACTGAGGACTGCAGCGAG-CC-GTAA-----GGCATGG--GTCTC-GGGCGCTCTGTCTCG-GCGAAAAGTGAATCTCTGCC-TCGGGTGGTGCGCTTTTCGTCAGGGCAGAC-CCGTCTGTTTCT-TCTTTCTCTCGCTTAGGTCGTAGGCATAATGATTT-TATATGAC-CCGTCTTGAAACACGGACCAAGGAGTCCACCATAGTTGCGAGTCTTTGAGTGTAAAAACCCATGGGCGTAAGGAAACTGACCAAGATATGAAGGCCTTT-TTGGCTGGCAATATCCTCCGGCGAGGACG--TTTTAACTGAATTGACCGAGAGAAAGCACCTATGATGGGACCCGAAAGATGGTGAACT-ATACTTG-AATAGGGTGAAG-CCAG-----ACCCCAGTAACGGCG-AGTG--------AACAGGG-A------------AAAGCTCAAAGTTGGAAGC-TCCTGG-CCCTAGGCTAGGCGCA-TTGTAAACTAAAGCTGT-AAAGTAGTTC-GGTTGGCCTGGTAAAAAAG--TTCCCTGGAATGGGGCGACATGGAGGGTG-AAATCCCCGTCTTTGGCCAGAGCT-CAGCTGTGCGTTT-GCTTTGCTGCGAAGAGTCAGGTTGTTTGGGAATGCAGCCTAAAATGGGAGGTAGACTTCTCCTAAAGCTAAATATTGACGAAAGACCGATAGCGAACAAGTACCGTGAGGGAAAGATGAAAAGCACTTTGAAAAGAGGGTC-AAAAAGTACGTGAAATTGCTAAAAGG-GAACCGTATGAAATCAGCCTGATGTGTGGGTAATCAGCCTGGGCTTTGGCCTGGGTGCAC---TTGCCCATGTAT-TAGCCTGCGACAGTTTGACC-TGGGGGAAAAAAGAGAGGGGAATGTGGCCTCGGC-TTCG-GTCGTGGTGTTATAGCCCCTGTCAAAATACCTTGGGTTGGACTGAGGACTGCAGCGAG-CC-GTAA-----GGCATGG--GTCTC-GGGCGCTCTGTCTCG-GCGAAAAGTGAATCTCTGCC-TCGGGTGGTGCGCTTTTCGTCAGGGCAGAC-CCGTCTGTTTCT-TCTTTCTCTCGCTTAGGTCGTAGGCATAATGATTT-TATATGACC-CGTCTTGAAACACGGACCAAGGAGTCCACCATAGTTGCGAGTCTTTGAGTGTAAAAACCCATGGGCGTAAGGAAACTGACCAAGATATGAAGGCCTTT-TTGGCTGGCAATATCCTCCGGCGAGGACG--TTTTAACTGAATTGACCGAGAGAAAGCACCTATGATGGGACCCGAAAGATGGTGAACT-ATACTTG-AATAGGGTGAAG-CCAGAG----------------------------------------------------------------------------------------------------------------------------------------------------------------------------------------------------------------------------------------------------------------------------------------------------------------------------------------------------------------------------------------------------------------------------------------------------------------------------------------------------------------------------------------------------------------------------------------------------------------------------------------------------------------------------------------------------------------------------------------------------------------------GGTCAAACCCGTGAACACGCTTTGTTGGCTTTCACCCTCGGTGTCCGTCAATTGATCGTCGCCATCAACAAGATGGATTCTACCAAGTGGTCCGAACAACGCTTCAACGAAATCATCAAGGAAGTTTCTGGCTTCATCAAGAAGATCGGTTTCAACCCCAAGTCTGTCCCCTTCGTCCCCATCTCTGGCTGGCACGGTGACAACATGTTGGAAGAATCTACCAACATGCCCTGGTACAAGGGATGGAACAAGGAAACCAAGGCTGGTGCCAAGTCTGGTAAGACTCTCTTGGATGCCATCGATGCTATTGATCCTCCTCAACGTCCTTCCGACAAGCCCCTCCGTCTCCCTCTTCAAGATGTGTACAAGATCGGTGGTATTGGTACTGTCCCCGTCGGTCGTGTCGAAACTGGTGTCATCAAGGCCGGTATGGTCGTCACCTTCGCTCCCGCTAACGTCACCACTGAAGTCAAGTCCGTCGAAATGCATCACGAACAATTGGTTGAAGGTCTCCCCGGTGACAACGTCGGTTTCAACGTCAAGAACGTCTCCGTCAAGGATATCCGTCGTGGTAACGTCTGCTCTGACTCCAAGAACGACCCCGCCAAGGAAGCCGGTTCCTTCACTGCCCAAGTCATTGTCCTCAACCACCCTGGTCAGTGTCCATTCAAGCTGTGCTCTCTCT-TTATGCTTCTGGTCGTACCACTGGTATTGTCTTGGATT-CTGGTGATGGTGTCACCCACACCGTCCCC-ATCTATGAAGGTTACTCTC--TCCCCCATGCCATT-TTGCG-TTTGGACATGGCT--GGCCGTGACTTGACTGATTACTTGATGCGCATCTTGGCTGAACGTGGCCACTCTTTTACCACAACTGCTGAACGTGAAATCGTTCGTGATATCAAGGAAAAGTTGTGTTATACTGCCCTCGACTTTGAACAAGAAATGC-AAACTGCTGCTCAATCCTCTGCCTTGGAAAAGTCTTATGAATTGCCT-GATGGTCAAGTTATCACTGTTGGT-AACGAACGTTTTCCGTGCC-CCCTGAAAG-CTCTC-TTCCACCCTTCTTTTCCT-TGGT-C--TGAAATCTGGCTGGGTATCCCATG-AAACTACTTTACAAC-TCT----------------------TATCTT--------------
>AbsidiaheterosporaSHTH021
TTAAAAATGC----------------------CGGTCACTCTTAGGAGTT--------------GGCTTCATTTTTTCCTGTG------------CTCTG------TTTATG----------------------------------------AATGGGGTGCCCCAAGCAATTTTACTATTGCTCGGGA--------------CATTCCG------------------------------CCCTG-----------------GGTATGATT------------------------------------TTCTTTCCTT--TGGGA---------------AAAT----AAAATCTGCCCAGTAGATCTTACTCCTTGACTGGGGTCT---------GATCTATTTTTTGACT-------ATTT-------TGACTGAAC----TTAACT---------------------GTTGTTAAAAAC--TTA-AACAACTTTCAGCAATGGATCTCTCGGCTTTCGTATCGATGAAGAACGCAGCAAATCGCGATATGTAGTGTGACTTGCCTATAGTGAATCATCAAATCTTTGAACGCATCTTGCACCCTTGGGTATTCCTGGGGGTACGCCTGTTTCAGTATCATTTTAT-CT-----TCTCTTAGCCCTACT------TTTTGTGGAG------CAAAAAAAGGGAAAAAATC---ATAACTGGCCTCCG----------------------CTCCCT-------------TTGGGAGCTGGCGGCTGAAAT----ACTTTGGGTC--------------TTTTGGACTGGATCTAGC-------C-CTTTG------GT-AAGTTAACTCTG-----CGCAAAGAATTT------------AGGCCGGTCTCTT--------TAAAAGGGCCCCATATCAA----------------------------TACTCTTGATCTG-AAATC-AGGCGGGAAGTAACGGCG-AGTG-AACAGGG-AAAAGCTCAAAGTTGGAACC-TCCTGG-CCCTAGGCCTGGCGGA-TTGTAAACTAAAGCTTT-CGAGTAGCTC-GGCTAGCCCGGTAAATAAG--TTCTCTGGAAAGGGACGACATGGAGGGCG-AAATCCCCGTCTTTGGCCGGAGCA-TAGTCCAGCGTTT-GCTTGGAAGTGAAGAGTCAGGTTGTTTGGTATTGCAGCCTAAAGCTGGAGGTAAATCTCTCCTAAAGCTAAATATTGACGAAAGACCGATAGCGAACAAGTACCGTGAGGGAAAGATGAAAAGCACTTTGGAAAGAGGGTC-AAAAAGTACGTGAAATTGCTGAAAGG-GAACCGTATGAAATCAGCTTGACTTTTTGGTAATCAACCTGGGCTTCGGCCTGGGTGCAC---TTGCCAGTGAGT-TAGCCTGCGACAATTTGATT-TGGGGGAAGAAATTAGAGAGAATGTGGCCTTGAC-TTCGTGTGAAGGTGTTATAGCTCTTTGAAAAATACCCTGGATTGGATTGAGGACTGCAGCGAG-CC-TTTT-----GGGATGA--ACTGT-GGGCGCTTGGTTACC-TATCAAAGAAAATCTCTGCT-TCGGGTGGTGTTTTTTGATAGGCGGCCAAC-TCGCTTACTTTT-TCTTTTTCTTGCTTAGGTCGCAGGCATAATGATTT-TATATGAC-C----------------------------------------------------------------------------------------------------------------------------------------------------------------------------------------------------------------------------CCCTAGTAACGGCG-AGTG--------AACAGGG-A------------AAAGCTCAAAGTTGGAACC-TCCTGG-CCCTAGGCCTGGCGGA-TTGTAAACTAAAGCTTT-CGAGTAGCTC-GGCTAGCCCGGTAAATAAG--TTCTCTGGAAAGGGACGACATGGAGGGCG-AAATCCCCGTCTTTGGCCGGAGCA-TAGTCCAGCGTTT-GCTTGGAAGTGAAGAGTCAGGTTGTTTGGTATTGCAGCCTAAAGCTGGAGGTAAATCTCTCCTAAAGCTAAATATTGACGAAAGACCGATAGCGAACAAGTACCGTGAGGGAAAGATGAAAAGCACTTTGGAAAGAGGGTC-AAAAAGTACGTGAAATTGCTGAAAGG-GAACCGTATGAAATCAGCTTGACTTTTTGGTAATCAACCTGGGCTTCGGCCTGGGTGCAC---TTGCCAGTGAGT-TAGCCTGCGACAATTTGATT-TGGGGGAAGAAATTAGAGAGAATGTGGCCTTGAC-TTCGTGTGAAGGTGTTATAGCTCTTTGAAAAATACCCTGGATTGGATTGAGGACTGCAGCGAG-CC-TTTT-----GGGATGA--ACTGT-GGGCGCTTGGTTACC-TATCAAAGAAAATCTCTGCT-TCGGGTGGTGTTTTTTGATAGGCGGCCAAC-TCGCTTACTTTT-TCTTTTTCTTGCTTAGGTCGCAGGCATAATGATTT-TATATGACC-------------------------------------------------------------------------------------------------------------------------------------------------------------------------------------------------------------------------ATAGAGGCTTACAATGGCTACCACGGGTAACGGGGAATTAGGGTTCGATTCCGGAGAGGGAGCCTGAGAAACGGCTACCACATCCAAGGAAGGCAGCAGGCGCGCAAATTACCCAATCCCGATTCGGGGAGGTAGTGACAATAAATAACAATGCTGGGCCTTTTGGCCTAGCAATTGGAATGAGTACAATTTAAATCCCTTAACGAGGATCAATTGGAGGGCAAGTCTGGTGCCAGCAGCCGCGGTAATTCCAGCTCCAAAAGCGTATATTAAAGTTGTTGCAGTTAAAACGTCCGTAGTCGAACTTACACCCAGTTGGTGGG--TCGCCGGTTCTTCATTGAGCTGGATGGGT---CCACCACGGGTGATAAAGTCTGGTTTATAGGATGGTTGGCTTCGGTCGGCTGTCTTTCCTAGCCAGGCGTATTACCATGAGCAAATCAGAATGCTCAAAGTAGGCCTACGCGCCTGAATGTGTTAGCATGGAATAATAAAATAGGACTCGAGTCTTGTTTTGTTGGTTTACTTGACATTGAGAAATGATGAATAGGAACGGTTGGGGGCATTTGTATTTGGCCGCTAGAGGTGAAATTCTTGGATTGGCCGAAGACAAACTACTGCGAAAGCATTTGACCCAGGACGTTTTCATTGATCAGGGACTAAAGTTGAGGGATCGAAGACGATTAGATACCGTCGTAGTCTTAACCACAAACTATGCCGACTAGCGATTGGGCCTTGAC----------------------------------------------------------------------------------------------------------------------------------------------------------------------------------------------------------------------------------------------------------------------------------------------------------------------------------------------------------------------------------------------------------------------------------------------------------------------------------------------------------------------------------------------------------------------------------------------------------------------------------------------------------------------------------------------------------------------------------------------------------------------------------------------------------------------------------------------------------------------------------------------------------------------------------------------------------------------------------------------------------------------------------------------------------------------------------------------------------------------------------------------------------------------------------------------------------------------
>AbsidiajiangxiensisCGMCC316105
TT------------------------------GGGCACTTTCTCTCGAGAGTGGCCGA------AAAATAATTTTATTCTGTG------------CACTGTTTTACTTTTTT-------------------------------TTCAGGGGGTTGGGGGGAAGAAATCTTTTTTTTCTCCCCT--------------------CGGCCCG------------------TTTGAAAAAATCCTCTG-----------------GGGAGTTGG------------------------------------CTTTTTCCTT--TGGGA---------------GAAA--GAAGGGACTCCCCAGTC---------------------------------CATTTA--TTAT-ACT-------ATTT-------TGACTGAAC----CAACAA-GAAA----------------ATTGTTAAT-----ATGAAACAACTTTCAGCAATGGATCTCTCGGCTTTCGTATCGATGAAGAACGCAGCAAATCGCGATATGTAGTGTGATCTGCCTATAGTGAATCATCAAATTTTTGAACGCATCTTGCACCTCTGGGTATTCCTGGAGGTACGCCTGTTTCAGTATCATTTTTA-CT-----TCTTTTGCCCTGGCA---TTTTTACTAGGGT-----------TAAGGGAAAAAATC---ACCACTGG-CCTTGGTATTGGGGGGGCTT-------TATACC-------------CCCTCATTTCTCGGCTTAAAT---ACGGCTAGTTT-------------TATTTTAACT---GGTAGT----TACC-TTTTG------GT---AGTAACCCTA-----CATAAAAGCAT---------------------------------------------------------------------------------CCCTACCGAAATAAAAATCTAGGTGAGC------------------------------------------------------------------------------------------------------------------------------------------------------------------------------------------------------------------------------------------------------------------------------------------AACAAGTACCGTGAGGGAAAGATGAAAAGCACCTTGAAAAGGGGGTC-AAAAAGTACGTGAAATTGCTGAAAGG-GAACCGTATGAAATCAGCTTGGCCTTATAGTCATCAGCCTGAACTTTGGTTTGGGTGCAC---TGGCTATTAGGTACAGCCTAGGACAATTTTGTT-TGGAGGAAAAAATCAGGGGAAATGTGGCCTCGACTTTTT-GTGGAGGTGTTATAGTCCTTTGAAAAATACTCTGGGCGGGATTGAGGAACGCAGCAAG-CC-ATTT-----GGGATGA--ACTGG-GGGTGCTTATTCGTG-TAGGGGAGGAAATTTCTAT--TCAGGTAGTGTTCTGTCCTGCATGGGTAAC-TCGCCCACTTTT-TCTTTTTCTTGCTTAGGTCGTAGGCATAATGATTT-TATATGAC-CCGTCTTGAAACACGGACCAAGGAGTCCACCATGATTGCGAGTCTTTGGGCGTAGAAACCCATGGGCGAAAGGAAACTGACCAAGATATGAAGGCCTC--ACGGCTGGCAATATCCTCCAGCGAAGACG-TTTTATACTGAATTGACTGAGAGAAAGCAATTATGATGGGACCCGAAAGATGGTGAACT-ATACTTG-AATAGGGTGAAG-CCAG-----A-----------------------------------------------------------------------------------------------------------------------------------------------------------------------------------------------------------------------------------------------------------------------------------------------------------------AACAAGTACCGTGAGGGAAAGATGAAAAGCACCTTGAAAAGGGGGTC-AAAAAGTACGTGAAATTGCTGAAAGG-GAACCGTATGAAATCAGCTTGGCCTTATAGTCATCAGCCTGAACTTTGGTTTGGGTGCAC---TGGCTATTAGGTACAGCCTAGGACAATTTTGTT-TGGAGGAAAAAATCAGGGGAAATGTGGCCTCGACTTTTT-GTGGAGGTGTTATAGTCCTTTGAAAAATACTCTGGGCGGGATTGAGGAACGCAGCAAG-CC-ATTT-----GGGATGA--ACTGG-GGGTGCTTATTCGTG-TAGGGGAGGAAATTTCTAT--TCAGGTAGTGTTCTGTCCTGCATGGGTAAC-TCGCCCACTTTT-TCTTTTTCTTGCTTAGGTCGTAGGCATAATGATTT-TATATGACC-CGTCTTGAAACACGGACCAAGGAGTCCACCATGATTGCGAGTCTTTGGGCGTAGAAACCCATGGGCGAAAGGAAACTGACCAAGATATGAAGGCCTC--ACGGCTGGCAATATCCTCCAGCGAAGACG-TTTTATACTGAATTGACTGAGAGAAAGCAATTATGATGGGACCCGAAAGATGGTGAACT-ATACTTG-AATAGGGTGAAG-CCAGAGATAGAGGCTTACAATGGCTACCACGGGTAACGGGGAATTAGGGTTCGATTCCGGAGAGGGAGCCTGAGAAACGGCTACCACATCCAAGGAAGGCAGCAGGCGCGCAAATTACCCAATCCCGATACGGGGAGGTAGTGACAATAAATAACAATGCTGGGCCTTTTGGCCTAGCAATTGGAATGAGTACAATTTAAATCTCTTAACGAGGATCAATTGGAGGGCAAGTCTGGTGCCAGCAGCCGCGGTAATTCCAGCTCCAAAAGCGTATATTAAAGTTGTTGCAGTTAAAACGTCCGTAGTCGAATTTACGCCTGAT--ATGGGCCCTGCCGGTACTTCATTGTGCTGGATTTGCGGTTCATTC--GGCGATAAAGCTTGGTTAATAGGGTGATTGGCTTCGGCCGGTTGCTTTTCCTTGCCAAGCGTATTACCATGAGCAAATCAGAATGCTCAAAGTAGGCCTACGCGCCTGAATGTGTTAGCATGGAATAATAAAATAGGACTCGAGTCTTGTTTTGTTGGTTTACTTGACATTGAGAAATGATGAATAGGAACGGTTGGGGGCATTTGTATTTGGCCGCTAGAGGTGAAATTCTTGGATTGGCCGAAGACAAACTACTGCGAAAGCATTTGACCCAGGACGTTTTCATTGATCAGGGACTAAAGTTGAGGGATCGAAGACGATTAGATACCGTCGTAGTCTTAACCACAAACTATGCCGACTAGCGATTGGGCCTTGACGGTCAAACCCGTGAACACGCTTTGTTGGCTTTCACTCTCGGTGTCCGTCAATTGATTGTCGCTATCAACAAGATGGATTCTACCAAGTGGTCCGAACAACGTTTCAACGAAATTATCAAGGAAGTCTCTGGTTTCATCAAGAAGATCGGTTTCAACCCCAAGTCTGTCCCCTTCGTCCCCATCTCTGGCTGGCACGGTGACAACATGTTGGAAGAATCTAACAACATGCCCTGGTACAAGGGATGGAACAAGGAAACCAAGGCTGGTGCCAAGTCTGGTAAGACTCTTTTGGATGCCATTGATGCTATTGATCCTCCTAGCCGTCCTTCCGACAAGCCCCTCCGTCTCCCTCTTCAAGATGTCTACAAGATCGGTGGTATTGGTACTGTCCCCGTTGGTCGTGTCGAAACTGGTGTCATCAAGGCTGGTATGGTCGTCACCTTCGCTCCCGCTAACGTCACCACTGAAGTCAAGTCCGTTGAAATGCATCACGAACAATTGGTTGAAGGTCTCCCCGGTGACAACGTCGGTTTCAACGTCAAGAACGTCTCTGTCAAGGATATCCGTCGTGGTAACGTCTGTTCCGACTCCAAGAACGATCCCGCCAAGGAATCTGGTTCCTTCACTGCTCAAGTCATTGTCCTCAACCACCCC-----GTTGCTATTCAAGCTGTCTTGTCTCT-TTACGCCTCTGGTCGTACTACTGGTATTGTGCTCGATT-CTGGTGATGGTGTCACCCACACTGTGCCC-ATCTATGAAGGTTATGCCC--TCCCCCACGCTATC-TTGCG-TTTGGATATGGCT--GGTCGTGACTTGACTGACTACTTGATGCGAATCTTGGCTGAACGTGGTCACTCCTTCACCACCACTGCTGAACGTGAAATTGTCCGTGATATTAAGGAAAAGCTCTGTTATGTTGCCCTCGACTTTGAACAAGAAATGC-AAACCGCTGCTCAATCTTCTTCTCTTGAAAAATCTTATGAATTGCCC-GATGGTCAAGTCATCACTGTTGGT-AACGAACG-TTTCCGTGCT-CCT--GAAG-CTCTC-TTCCAACCTTC-CTTCCT-TGGT-C--TCGAATCTT--CTGGTAT-TCATG-AAACTAC-TTACAAC-TCTATTATG-AAGTGTGATGT-GGATAT-TCGTAAGGA--TTTGT
>AbsidiajindoensisCNUFCPTI11
----------------------------------------------------------------------------------------------------------------------------------------------------------------------------------------------------------------------------------------------------------------------GGGATGTTCGG----------------------------------CTTTTTCCTT--TGGGA---------------AAAA--GAAGGGACTCCCA------------------------------G------TCATTA--TTAT-ACT-------ATTT-------CGACTGAAC--CAAAACAA-GAAA----------------TTTGTTAAT-----ATGAAACAACTTTCAGCAATGGATCTCTCGGCTTTCGTATCGATGAAGAACGCAGCAAATCGCGATATGTAGTGGGATCTGCCTATAGTGAATCATCAAATTTTTGAACGCATCTTGCACCTCTGGGTATTCCTGGAGGTACGCCTGTTTCAGTATCATTTTTA-CT-----TCTTT--TGCCCAGA---------TTTGGGT------------ATGGGAAAAAATC---ACCACTGG-CCTTGGTATTGGGAGGGTTT-------ATACCC--------------CCTCATTTCTCGGCTTAAAT---ACGGCTAGTTT-----------TATCTTTGAACT--GGTAGAT----TACC-TTTTG------GT-AG--------------------------------------------------------------------------------------------------------------------------------------------------------------GCATAGCTCAAAGTTGGAACC-TCCTGG-CCTTAGGTTAGGCGGA-TTGTAAACTAAAGTTCT-CGAGTAGTTT-GGTTAGCCCGGTAAATAAG--TTCTCTGGAAAGGGACGACAAAGAGGGTG-AGATCCCCGTTTTTGGCCGGAGCA-TAATCTTGCGTTT-GCTTGGGAATGAAGAGTCAGGTTGTTTGGTATTGCAGCCTAAAGTTGGAGGTAAATCTCTCCTAAAGCTAAATATTGACGAAAGACCGATAGCGAACAAGTACCGTGAGGGAAAGATGAAAAGCACCTTGAAAAGGGGGTC-AAAAAGTACGTGAAATTGCTGAAAGG-GAACCGTATGAAATCAGCTTGGCCTTGTAGTCATCAGCCTGAACTTTGGTTTGGGTGCAC---TGGCTACTAGGTACAGCCTAGGACAATTTTGTT-TGGAGGAAAAAATCAGGGGAAATGTGGCCTCGGCTTTTG-GTTGAGGTGTTATAGTCCTTTGAAAAATACTCTGGGCGGGATTGAGGAACGCAGCAAG-CC-ATTT-----GGGATGA--ACTGG-GGGTGCTTATTCGTG-TAGGGCAGGAAATTTCTAT--TCAGGTAGTGTTCTGTCATGCATGGGTAAC-TCGCCCACTTTT-TCTTTTTCTTGCTTAGGTCGTAGGCATAATGATTT-TATATGACGC----------------------------------------------------------------------------------------------------------------------------------------------------------------------------------------------------------------------------------------------------------------------------ATAGCTCAAAGTTGGAACC-TCCTGG-CCTTAGGTTAGGCGGA-TTGTAAACTAAAGTTCT-CGAGTAGTTT-GGTTAGCCCGGTAAATAAG--TTCTCTGGAAAGGGACGACAAAGAGGGTG-AGATCCCCGTTTTTGGCCGGAGCA-TAATCTTGCGTTT-GCTTGGGAATGAAGAGTCAGGTTGTTTGGTATTGCAGCCTAAAGTTGGAGGTAAATCTCTCCTAAAGCTAAATATTGACGAAAGACCGATAGCGAACAAGTACCGTGAGGGAAAGATGAAAAGCACCTTGAAAAGGGGGTC-AAAAAGTACGTGAAATTGCTGAAAGG-GAACCGTATGAAATCAGCTTGGCCTTGTAGTCATCAGCCTGAACTTTGGTTTGGGTGCAC---TGGCTACTAGGTACAGCCTAGGACAATTTTGTT-TGGAGGAAAAAATCAGGGGAAATGTGGCCTCGGCTTTTG-GTTGAGGTGTTATAGTCCTTTGAAAAATACTCTGGGCGGGATTGAGGAACGCAGCAAG-CC-ATTT-----GGGATGA--ACTGG-GGGTGCTTATTCGTG-TAGGGCAGGAAATTTCTAT--TCAGGTAGTGTTCTGTCATGCATGGGTAAC-TCGCCCACTTTT-TCTTTTTCTTGCTTAGGTCGTAGGCATAATGATTT-TATATGAC--------------------------------------------------------------------------------------------------------------------------------------------------------------------------------------------------------------------------ATAGAGGCTTACAATGGCTACCACGGGTAACGGGGAATTAGGGTTCGATTCCGGAGAGGGAGCCTGAGAAACGGCTACCACATCCAAGGAAGGCAGCAGGCGCGCAAATTACCCAATCCCGATACGGGGAGGTAGTGACAATAAATAACAATGCTGGGCCTTTTGGCCTAGCAATTGGAATGAGTACAATTTAAATCTCTTAACGAGGATCAATTGGAGGGCAAGTCTGGTGCCAGCAGCCGCGGTAATTCCAGCTCCAAAAGCGTATATTAAAGTTGTTGCAGTTAAAACGTCCGTAGTCGAATTTACGCCTGAT--ATGGGCCCTGCCGGTACTTCATTGTGCTGGATTTGTGGTTCATTC--GGCGATAAAGTTTGGTTAATAGAGTGATGGGCTTCGGCCGGTTGCTTTTCCTTGCCAAACGTATTACCATGAGCAAATCAGAATGCTCAAAGTAGGCCTTCGCGCCTGAATGTGTTAGCATGGAATAATAAAATAGGACTCGAGTCTTGTTTTGTTGGTTTACTTGACATTGAGAAATGATGAATAGGAACGGTTGGGGGCATTTGTATTTGGCCGCTAGAGGTGAAATTCTTGGATTGGCCGAAGACAAACTACTGCGAAAGCATTTGACCCAGGACGTTTTCATTGATCAGGGACTAAAGTTGAGGGATCGAAGACGATTAGATACCGTCGTAGTCTTAACCACAAACTATGCCGACTAGCGATTGGGCCTTGAC-----------------------------------------------------------------------------------------------------------------------------------------------------------------------------------CATCTCTGGCTGGCACGGTGACAACATGTTGGAAGAATCTAACAACATGCCCTGGTACAAGGGATGGAACAAGGAAACCAAGGCTGGTGCCAAGTCCGGTAAGACTCTTTTGGATGCCATTGATGCTATTGATCCTCCTAGCCGTCCTTCCGACAAGCCCCTCCGTCTCCCTCTTCAAGATGTCTACAAGATCGGTGGTATTGGTACTGTTCCCGTTGGTCGTGTCGAAACTGGTGTCATCAAGGCTGGTATGGTCGTCACCTTCGCTCCCGCTAACGTCACCACTGAAGTCAAGTCCGTTGAAATGCATCACGAACAATTGGTTGAAGGTCTCCCCGGTGACAACGTCGGTTTCAACGTCAAGAACGTCTCTGTCAAGGATATCCGTCGTGGTAACGTCTGTTCCGACTCCAAGAACGATCCCGCCAAGGAATCTGGCTCCTTCACTGCTCAAGTCATTGTCCTCAACCACCCTGGTCAGTTGCCATTCAAGCTGTCTTGTCTCT-TTACGCCTCTGGTCGTACTACTGGTATTGTGCTCGATT-CTGGTGATGGTGTTACCCACACTGTACCC-ATCTATGAAGGTTATGCTC--TTCCCCACGCTATC-TTGCG-TTTGGATATGGCT--GGTCGTGACTTGACTGACTACTTGATGCGCATCTTGGCTGAACGTGGTCACTCCTTCACTACCACTGCTGAACGTGAAATTGTCCGTGATATCAAGGAAAAGCTCTGTTATGTTGCCCTCGACTTCGAACAAGAAATGC-AAACCGCTGCTCAATCTTCTTCTCTTGAAAAATCTTATGAATTGCCC-GATGGTCAAGTCATCACTGTTGGT-AACGAACG-TTTCCGTGCT-CCT--GAAG-CTCTC-TTCCAACCTTC-CTTCCT-TGGT-C--TCGAATCTT--CTGGTAT-TCATG-AAACTAC-TTACAAC-TCTATCATG-AAGTGTGATGT-GGATAT-TCGTAAGGA--TTTGT
>AbsidiakoreanaEMLIFS451
-------------------------------------------------------------------------ATTTTCGGC-------------CGCCG--------------------------------------------------------------------------------------------------------------------------------------------CCCTG-----------------GTTTGGGTCA-----------------------------------CATCTTCGTT--TGGGA---------------GATAGTGACCG--CCGCCCAAAT---------------------------------CAGTTA--ATAT-ACT-------ATTA-------TGACTGAAC---CATAACA-GAAA-----------------TTGTTAACAT---ATA-AACAACTTTCAGCAATGGATCTCTCGGCTTTCGTATCGATGAAGAACGCAGCAAATCGCGATATGTAGTGTGATCTGCCTATAGTGAATCATCAAATCTTTGAACGCATCTTGCACCTCTGGGTATTCCTGGAGGTACGCCTGTTTCAGTATCATTATAA-CT-----TCTTC--CCATACTA---------TTTGGGT----------------GGAAAAATT---ACTACTGGCCCTTGAAGAAAGGGAGGATTCG-----TCTTCC----------------CGCCTTCACGGCTTAAAT--ATGATCTGGTTT-------------CTTTTTAACC--GGCTAGT----TACC-TTTTG------GT-AGATTCATCTTT-----CAAAAAA-----------------AAACCTATTCAGC--------TAAAAAAGCCTCCCCTTCATTCAA-----------------------AAAACTTGATCTG-AAATC-AGGCGGGACTTAACGGCG-AGTG-AACAGGG-AAAAGCTCACAGTTGGAACC-TCCTGG-CCCTAGGCCTGGCGGA-TTGTAAACTAAAGCTTT-CGAGTAGTTC-GGCTAGCCCAGTAAATAAG--TTCTCTGGAAAGGGACGACAAAGAGGGTG-AAATCCCCGTTTTTGGCTGGAGCA-TAGTCTTGCGTTT-GCTTGGAAGTGAAGAGTCAGGTTGTTTGGTATTGCAGCCTAAAGTTGGAGGTAAATCTCTCCTAAAGCTAAATATTGACGAAAGACCGATAGCGAACAAGTACCGTGAGGGAAAGATGAAAAGCACCTTGAAAAGGGGGTC-AAAAAGTACGTGAAATTGCTGAAAGG-GAACCGTATGAAATCAGCCTGTCTCTTTGGTAATCAGCCTGGACTTTGGTCTGGGTGCAC---TTGCCAGTGAGT-CAGCCTACGACAATTTGACC-TGGGGGAAAAAATCAGGGGGAATGTGGCCTCGGC-TTCG-GTTGAGGTGTTATAGCCCCTTGAAAAATACTCTGGGTTGGATTGAGGACTGCAGCGAG-CC-TTAT-----GGGATGA--ACTGT-GGGTGCTTGGTCATA-TCTAGAAAGAAATCTCTATC-TCTGGTAGTGTCTTTTTAGTTGTGGTCAAC-TCGCCTACTTTT-TC-TTTTCTCGCTTAG----------------------------------------------------------------------------------------------------------------------------------------------------------------------------------------------------------------------------------------------------------CCCACTTAACGGCG-AGTG--------AACAGGG-A------------AAAGCTCACAGTTGGAACC-TCCTGG-CCCTAGGCCTGGCGGA-TTGTAAACTAAAGCTTT-CGAGTAGTTC-GGCTAGCCCAGTAAATAAG--TTCTCTGGAAAGGGACGACAAAGAGGGTG-AAATCCCCGTTTTTGGCTGGAGCA-TAGTCTTGCGTTT-GCTTGGAAGTGAAGAGTCAGGTTGTTTGGTATTGCAGCCTAAAGTTGGAGGTAAATCTCTCCTAAAGCTAAATATTGACGAAAGACCGATAGCGAACAAGTACCGTGAGGGAAAGATGAAAAGCACCTTGAAAAGGGGGTC-AAAAAGTACGTGAAATTGCTGAAAGG-GAACCGTATGAAATCAGCCTGTCTCTTTGGTAATCAGCCTGGACTTTGGTCTGGGTGCAC---TTGCCAGTGAGT-CAGCCTACGACAATTTGACC-TGGGGGAAAAAATCAGGGGGAATGTGGCCTCGGC-TTCG-GTTGAGGTGTTATAGCCCCTTGAAAAATACTCTGGGTTGGATTGAGGACTGCAGCGAG-CC-TTAT-----GGGATGA--ACTGT-GGGTGCTTGGTCATA-TCTAGAAAGAAATCTCTATC-TCTGGTAGTGTCTTTTTAGTTGTGGTCAAC-TCGCCTACTTTT-TC-TTTTCTCGCTTAG------------------------------------------------------------------------------------------------------------------------------------------------------------------------------------------------------------------------------------------------------ATAGAGGCTTACAATGGCTACCACGGGTAACGGGGAATTAGGGTTCGATTCCGGAGAGGGAGCCTGAGAAACGGCTACCACATCCAAGGAAGGCAGCAGGCGCGCAAATTACCCAATCCCAATTCGGGGAGGTAGTGACAATAAATAACAATGCTGGGCCTTTTGGCCTAGCAATTGGAATGAGTACAATTTAAATCCCTTAACGAGGATCAATTGGAGGGCAAGTCTGGTGCCAGCAGCCGCGGTAATTCCAGCTCCAAAAGCGTATATTAAAGTTGTTGCAGTTAAAACGTCCGTAGTCGAATTTCCACCTTTTGCGCTGG--CCGCCGGTTCTTCATTGAGCTGGATTGGT-TCCAGTGCTGGGTGATAAAGTCTGGCTGATAGGATGGTTGGCTTCGGCTGGCTGTCTTTCCTCGCCAGGCGTATTACCATGAGCAAATCAGAATGCTCAAAGTAGGCCTTCGCGCCTGAATGTGTTAGCATGGAATAATAAAATAGGACTCGAGTCTTGTTTTGTTGGTTTACTTGACATTGAGAAATGATGAATAGGAACGGTTGGGGGCATTTGTATTTGGCCGCTAGAGGTGAAATTCTTGGATTGGCCGAAGACAAACTACTGCGAAAGCATTTGACCCAGGACGTTTTCATTGATCAGGGACTAAAGTTGAGGGATCGAAGACGATTAGATACCGTCGTAGTCTTAACCACAAACTATGCCGACTAGCGATTGGGCCTTGAC---------------------------------------------------------------------------------------------------------------------------------------------------------------------GTCCCCTTCCTCCCCATCTCTGGCTGGCACGGTGACAACATGTTGGACGAATCCACCAACATGCCCTGGTACAAGGGATGGAACAAGGAAACCAAGGCTGGTGCCAAGTCTGGTAAGACTCTCTTGGATGCCATTGATGCCATTGATCCCCCTACCCGTCCTTCCGACAAGCCCCTCCGTCTCCCTCTCCAAGATGTTTACAAGATCGGTGGTATTGGTACTGTCCCCGTTGGTCGTGTCGAAACTGGTGTCATCAAGGCTGGTATGGTCGTCACCTTCGCTCCTGCTAACGTCACCACTGAAGTCAAGTCCGTCGAAATGCATCACGAACAATTGGTTGAAGGTCTCCCCGGTGACAACGTCGGTTTCAACGTCAAGAACGTCTCCGTCAAGGATATCCGTCGTGGTAACGTCTGTTCCGACTCCAAGAACGACCCCGCCAAGGAATCTGGCTCCTTCACTGCCCAAGTCATTGTCCTCAACCACCCTGGTCAGTCCAAATCCAAGCCGTCCTTTCGCT-TTATGCTTCTGGTCGTACTACTGGTATTGTGCTCGACT-CTGGTGATGGTGTTAGCCATACTGTACCT-ATCTATGAAGGCTATGCCC--TCCCTCACGCTATC-TTGCG-TTTGGATATGGCG--GGTCGTGACTTGACTGACTACTTGATGCGCATCATGGCTGAACGTGGTCACTCTTTCACTACCACTGCTGAACGTGAAATTGTCCGTGATATCAAAGAAAAGCTCTGTTATACCGCCCTCGACTTTGAACAAGAAATGC-AAACTGCTGCTCAATCTTCTGCTCTCGAAAAGTCTTACGAGTTGCCC-GATGGTCAAGTCATCACTGTTGGT-AACGAACG-GTTCCGTGCC-CCT--GAAG-CACTC-TTCCGTCCTTC-TCTCAT-TGGC-A--GCGAATCTT--CTGGTAT-TCACG-AAACTAC-TTACAAC-TCTATCATG-AAGTGCGATGT-GGATAT-TCGTAAGGA--CTTGT
>AbsidiakoreanaXY00816
TTAAAAATGC---------------------TGGGCTCACTCTTTTGGGAGT------------CTCAACTTTTTATTCTGTG------------CACCG------TTTAAT----------------------------------------TTGGGGGTCGAATTCATTTT-------------------------------CGGCCGC----------------------------CGCCCTG-----------------GGTTGGTTCG-----------------------------------CTTTTTCCTT--TGG-----------------GAGATTGTTTCGGCCGCCCAGAT---------------------------------CAATTA--TTAT-ACT-------ATTA-------TGACTGAAC---CATAACA-GAAA-----------------TTGTTAACAT---ATA-AACAACTTTCAGCAATGGATCTCTCGGCTTTCGTATCGATGAAGAACGCAGCAAATCGCGATATGTAGTGTGATCTGCCTATAGTGAATCATCAAATCTTTGAACGCATCTTGCACCTCTGGGTATTCCTGGAGGTACGCCTGTTTCAGTATCATTATAA-CT-----TCTTC--CCATACTA---------TTTGGGT----------------GGAAAAATT---ACTACTGGCCCTTGAGGAAAGGGAGGATTCG-----TCTTCC----------------CGCCTTCACGGCTTAAAT--ATGATCTGGTTT-------------CTTTTTAACC--GGCTAGT----TACC-TTTTG------GT-AGATTCATCTTT-----CAAAAAA-----------------AAACCTAGTCAGC--------TAGAAAAGCCTCCCCTTCATTCAA-----------------------AAAACTTGATCTG-AAATC-AGGCGGGAAGTAACGGCG-AGTG-AACAGGG-AAAAGCTCAAAGTTGGAACC-TCCTGG-CCCTAGGCCTGGCGGA-TTGTAAACTAAAGCTTT-CGAGTAGTTC-GGCTAGCCCAGTAAATAAG--TTCTCTGGAAAGGGACGACAAAGAGGGTG-AAATCCCCGTTTTTGGCTGGAGCA-TAGTCTTGCGTTT-GCTTGGAAGTGAAGAGTCAGGTTGTTTGGTATTGCAGCCTAAAGTTGGAGGTAAATCTCTCCTAAAGCTAAATATTGACGAAAGACCGATAGCGAACAAGTACCGTGAGGGAAAGATGAAAAGCACCTTGAAAAGGGGGTC-AAAAAGTACGTGAAATTGCTGAAAGG-GAACCGTATGAAATCAGCCTGTCTCTTTGGTAATCAGCCTGGACTTTGGTCTGGGTGCAC---TTGCCAGTGAGT-CAGCCTACGACAATTTGACC-TGGGGGAAAAAATCAGGGGGAATGTGGCCTCGGC-TTCG-GTTGAGGTGTTATAGCCCCTTGAAAAATACTCTGGGTTGGATTGAGGACTGCAGCGAG-CC-TTAT-----GGGATGA--ACTGT-GGGTGCTTGGTCGTG-TCTAGGAAGAAATCTCTATC-TCTGGTAGTGTCTTTTTAGTTGTGGTCAAC-TCGCCTACTTTT-TCTTTTTCTCGCTTAGGTCGTAGGCATAATGATTT-TATATGAC-CCGTCTTGAAACACGGACCAAGGAGTCCACCATGGTTGCGAGTCTTTGGGTGTAAAAACTCATGGGCGGAAGGAAACTGACCAAGATATGAAGGC-CGC-AAGGCTGGCAATATCCTCCAGCGAGGACG-TTTTATACTGAATTGACTGAGAGAAAGCAATCATGATGGGACCCGAAAGATGGTGAACT-ATACTTG-AATAGGGTGAAG-CCAG-----ACCCTAGTAACGGCG-AGTG--------AACAGGG-A------------AAAGCTCAAAGTTGGAACC-TCCTGG-CCCTAGGCCTGGCGGA-TTGTAAACTAAAGCTTT-CGAGTAGTTC-GGCTAGCCCAGTAAATAAG--TTCTCTGGAAAGGGACGACAAAGAGGGTG-AAATCCCCGTTTTTGGCTGGAGCA-TAGTCTTGCGTTT-GCTTGGAAGTGAAGAGTCAGGTTGTTTGGTATTGCAGCCTAAAGTTGGAGGTAAATCTCTCCTAAAGCTAAATATTGACGAAAGACCGATAGCGAACAAGTACCGTGAGGGAAAGATGAAAAGCACCTTGAAAAGGGGGTC-AAAAAGTACGTGAAATTGCTGAAAGG-GAACCGTATGAAATCAGCCTGTCTCTTTGGTAATCAGCCTGGACTTTGGTCTGGGTGCAC---TTGCCAGTGAGT-CAGCCTACGACAATTTGACC-TGGGGGAAAAAATCAGGGGGAATGTGGCCTCGGC-TTCG-GTTGAGGTGTTATAGCCCCTTGAAAAATACTCTGGGTTGGATTGAGGACTGCAGCGAG-CC-TTAT-----GGGATGA--ACTGT-GGGTGCTTGGTCGTG-TCTAGGAAGAAATCTCTATC-TCTGGTAGTGTCTTTTTAGTTGTGGTCAAC-TCGCCTACTTTT-TCTTTTTCTCGCTTAGGTCGTAGGCATAATGATTT-TATATGACC-CGTCTTGAAACACGGACCAAGGAGTCCACCATGGTTGCGAGTCTTTGGGTGTAAAAACTCATGGGCGGAAGGAAACTGACCAAGATATGAAGGC-CGC-AAGGCTGGCAATATCCTCCAGCGAGGACG-TTTTATACTGAATTGACTGAGAGAAAGCAATCATGATGGGACCCGAAAGATGGTGAACT-ATACTTG-AATAGGGTGAAG-CCAGAG--------------------------------------------------------------------------------------------------------------------------------------------------------------------------------------------------------------------------------------------------------------------------------------------------------------------------------------------------------------------------------------------------------------------------------------------------------------------------------------------------------------------------------------------------------------------------------------------------------------------------------------------------------------------------------------------------------------------------------------------------------------------------------------------------------------------------------------------------------------------------------------------------------------------------------------------------------------------------------------------------------------------------------------------------------------------------------------------------------------------------------------------------------------------------------------------------------------------------------------------------------------------------------------------------------------------------------------------------------------------------------------------------------------------------------------------------------------------------------------------------------------------------------------------------------------------------------------------------------------------------------------------------------------------------------------------------------------------------------------------------------------------------------------------------------------------------------------------------------------------------------------------------------------------------------------------------------------------------------------------
>1AbsidiakoreanaXY00596
-----------------------------------------------------------------------------------------------------------------------------------------------------------------------------------------------------------------------------------------------------------------------------------------------------------------------------------------------------------TTCGGCCGCCCAGAT---------------------------------CAATTA--TTAT-ACT-------ATTA-------TGACTGAAC---CATAACA-GAAA-----------------TTGTTAACAT---ATA-AACAACTTTCAGCAATGGATCTCTCGGCTTTCGTAKCGATGAAGAACGCAGCAAATCGCGATATGTAGTGTGATCTGCCTATAGTGAATCATCAAATCTTTGAACGCATCTTGCACCTCTGGGTATTCCTGGAGGTACGCCTGTTTCAGTATCATTATAA-CT-----TCTTC--CCATACTA---------TTTGGGT----------------GGAAAAATT---ACTACTGGCCCTTGAGGAAAGGGAGGATT-------CGTCTT--------------CCCGCCTTCACGGCTTAAAT--ATGATCTGGTTT-------------CTTTTTAACC--GGCTAGT----TACC-TTTTG------GT-AGATTCATCTTT-----CAAAAA------------------AAACCTAGTCAGC--------TAGAAAAGCCTCCCCTTCATTCAA-----------------------AAAACTTGATCTG-AAATC-AGGCGGAT---------------------------------------------------------------------------------------------------------------------------------------------------------------------------------------------------------------------------------------------------------------------------------------------------------------------------------------------------------------------------------------------------------------------------------------------------------------------------------------------------------------------------------------------------------------------------------------------------------------------------------------------------------------------------------------------------------------------------------------------------------------------------------------------------------------------------------------------------------------------------------------------------------------------------------------------------------------------------------------------------------------------------------------------------------------------------------------------------------------------------------------------------------------------------------------------------------------------------------------------------------------------------------------------------------------------------------------------------------------------------------------------------------------------------------------------------------------------------------------------------------------------------------------------------------------------------------------------------------------------------------------------------------------------------------------------------------------------------------------------------------------------------------------------------------------------------------------------------------------------------------------------------------------------------------------------------------------------------------------------------------------------------------------------------------------------------------------------------------------------------------------------------------------------------------------------------------------------------------------------------------------------------------------------------------------------------------------------------------------------------------------------------------------------------------------------------------------------------------------------------------------------------------------------------------------------------------------------------------------------------------------------------------------------------------------------------------------------------------------------------------------------------------------------------------------------------------------------------------------------------------------------------------------------------------------------------------------------------------------------------------------------------------------------------------------------------------------------------------------------------------------------------------------------------------------------------------------------------------------------------------------------------------------------------------------------------------------------------------------------------------------------------------------------------------------------------------------------------------------------------------------------------------------------------------------------------------------------------------------------------------------------------------------------------------------------------------------------------------------------------------------------------------------------------------------------------------------------------------------------------------------------------------------------------------------------
>AbsidialobataCGMCC316256
TTAGAAATGT----TGAATGGGGTTGGGGGGCAACTTCCCTCCCTT------------------TCATACTYTCTTTTTTGTG------------AACCG------TTTACT----------------------------------------GTTTGGAAATT----------------------------------------CTGCCCC-------------TGGCAACTAACCCGTTGCCATG-----------------GACACGTTCCCATAGCAA---------------------------CCCGTTTGTGAAGGGGAGACTCAGAGGGAAAAAAATTTTTTTTTTTTTTTC-------TTTCTTTTTCTCTTCGGCATGGAC------GCCTTA--ACTTTACT-------ATAAAC-----TGACTGACC-ATGATAAAA-AAAA-------------------GTTA-------ATATAACAACTTTCAGCAATGGATCTCTCGGCTTTCGTATCGATGAAGAACGCAGCGAATCGCGATATGTAGTGTGATCTGCCTTTAGTGAATCATCAAATCTTTGAACGCATCTTGCACCCCTTGGTATTCCATGGGGTACGCCTGTTTCAGTATCATTAAAA-CC-----TTCCTACCCCTC------------TCTGGGG----------------GGATAGATA---------GGCGTTTGACAGCTGGCACTGCA-------CTTCTA-----------TTATGAAGTGTCTCTGCTGGAAT---------------------------------------------------ATT-GTTTG------CCCAGAATTACCG---------------------------------------------------------------------------------------------------CTGGCTTCACTTGATAAT---------------------------------------------------------------------------------------------------------------------------------------------------------------------CCGTCTTTGGCCAGAGCT-CAGTCATACGTTT-GCTTCGCTGCGAAGAGTCAGGTTGTTTGGGAATGCAGCCTAAAATGGGAGGTAGACTTCTCCTAAAGCTAAATATTGACGAAAGACCGATAGCGAACAAGTACCGTGAGGGAAAGATGAAAAGCACTTTGAAAAGAGGGTC-AAAAAGTACGTGAAATTGCTGAAAGG-GAACCGTATGAAATCAGTCTGATGTATGGGTAATCAGCCTGGGCTTTGGCCTGGGTGCAC---TTGCCCATGTAT-TAGCCTGCGACAGTTTGACT-TGGGGGAAAAAAGGTGGGGGAATGTGGCCTCGGC-TTCG-GTCGTGGTGTTATAGCCCCTGTCAAAATACCCTGGGTTGGACTGAGGACTGCAGCGAG-CC-GTAA-----GGCAAAA--GGTCTCTGGCGCTTTGTCTGG-GCAAAAAGTAAATCTCTGCT-TCGGGTGGTGTGCTTTTTGTTCGGGTGAAC-ACGCTGGTTTCT-CTTTTTTCTCGCTTAGGTCGTAGGCATAATGATTT-TATATGAC---------------------------------------------------------------------------------------------------------------------------------------------------------------------------------------------------------------------------------------------------------------------------------------------------------------------------------------------------------------------------------------------------------------CCCGTCTTTGGCCAGAGCT-CAGTCATACGTTT-GCTTCGCTGCGAAGAGTCAGGTTGTTTGGGAATGCAGCCTAAAATGGGAGGTAGACTTCTCCTAAAGCTAAATATTGACGAAAGACCGATAGCGAACAAGTACCGTGAGGGAAAGATGAAAAGCACTTTGAAAAGAGGGTC-AAAAAGTACGTGAAATTGCTGAAAGG-GAACCGTATGAAATCAGTCTGATGTATGGGTAATCAGCCTGGGCTTTGGCCTGGGTGCAC---TTGCCCATGTAT-TAGCCTGCGACAGTTTGACT-TGGGGGAAAAAAGGTGGGGGAATGTGGCCTCGGC-TTCG-GTCGTGGTGTTATAGCCCCTGTCAAAATACCCTGGGTTGGACTGAGGACTGCAGCGAG-CC-GTAA-----GGCAAAA--GGTCTCTGGCGCTTTGTCTGG-GCAAAAAGTAAATCTCTGCT-TCGGGTGGTGTGCTTTTTGTTCGGGTGAAC-ACGCTGGTTTCT-CTTTTTTCTCGCTTAGGTCGTAGGCATAATGATTT-TATATGACC---------------------------------------------------------------------------------------------------------------------------------------------------------------------------------------------------------------------------------------------------------------------------------------------------------------------------------------------------------------------------------------------------------------------------------------------------------------------------------------------------------------------------------------------------------------------------------------------------------------------------------------------------------------------------------------------------------------------------------------------------------------------------------------------------------------------------------------------------------------------------------------------------------------------------------------------------------------------------------------------------------------------------------------------------------------------------------------------------------------------------------------------------------------------------------------------------------------------------------------------------------------------------------------------------------------------------------------------------------------------------------------------------------------------------------------------------------------------------------------------------------------------------------------------------------------------------------------------------------------------------------------------------------------------------------------------------------------------------------------------------------------------------------------------------------------------------------------------------------------------------------------------------------------------------------------------------------------------------------------------------------------------------------------------------------------------------------------------------------------------------------------------------------------------------------------------------------------------
>AbsidialongissimaCGMCC316203
-TAAAAATGG--------------------CTGGGCTCACTCTTTTGGGAGTC-----------TCAACTTTTTTATTCTGTG------------CACCG------TTTAA-----------------------------------------TTTGGGGGTCGAATTCATTTT------------------------------CGGCCGC----------------------------CGCCCTG-----------------GGTTGGTTCG-----------------------------------CTTTTTCCTT--TGGGA-----------------GATTGTTTCGGCCGCCCAGATC--------------------------------AAATTA--TTAT-ACT-------ATTA-------TGACTGAAC---CATAACA-GAAA-----------------TTGTTAACAT---ATA-AACAACTTTCAGCAATGGATCTCTCGGCTTTCGTATCGATGAAGAACGCAGCAAATCGCGATATGTAGTGTGATCTGCCTATAGTGAATCATCAAATCTTTGAACGCATCTTGCACCTCTGGGTATTCCTGGAGGTACGCCTGTTTCAGTATCATTATAA-CT-----TCTTC--CCATACTA---------TTTGGGT----------------GGAAAAATT---ACTACTGGCCCTTGAGGAAAGGGTGGATT-------TCATCC-------------GCCCGCCTTCACGGCTTAAAT--ATGATCTGGTTC--------------TTTTTAACC--GGCTAGT----TACC-TTTTG------GT-AGATTCATCTTT-----CAAAAAA-------------------------------------------------------------------------------------ACCTAGTCAGCTGAAAA---AGCCCCCC-------------TG-AACAGGG-AAAAGCTCAAAGTTGGAACC-TCCTGG-CCCTAGGCCTGGCGGA-TTGTAAACTAAAGCTTT-CGAGTAGCTC-GGCTAGCCCAGTAAATAAG--TTCTCTGGAAAGGGACGACAAAGAGGGTG-AAATCCCCGTTTTTGGCTGGAGCA-TAGTCCTGCGTTT-GCTTGGAAGTGAAGAGTCAGGTTGTTTGGTATTGCAGCCTAAAGCTGGAGGTAAATCTCTCCTAAAGCTAAATATTGACGAAAGACCGATAGCGAACAAGTACCGTGAGGGAAAGATGAAAAGCACCTTGAAAAGGGGGTC-AAAAAGTACGTGAAATTGCTGAAAGG-GAACCGTATGAAATCAGCCTGTCTCTTTGGTAATCAGCCTGGACTTTGGTCTGGGTGCAC---TTGCCAGTGAGT-CAGCCTACGACAATTTGACC-TGGGGGAAAAAATCAGGGGGAATGTGGCCTCGGC-TTCG-GTTGAGGTGTTATAGCCCCTTGAAAAATACTCTGGGTTGGATTGAGGACTGCAGCGAG-CC-TTCT-----GGGATGA--ACTGT-GGGTGCTTGGTCGTA-GCTAGGAAGAAATCTCTATC-TCTGGTAGTGTCTTTTTAGCTGTGGTCAAC-TCGCCTACTTTT-TCTTTTTCTCGCTTAGGTCGTAGGCATAATGATTT-TATATGAC-C---------------------------------------------------------------------------------------------------------------------------------------------------------------------------------------------------------------------------------------------TG--------AACAGGG-A------------AAAGCTCAAAGTTGGAACC-TCCTGG-CCCTAGGCCTGGCGGA-TTGTAAACTAAAGCTTT-CGAGTAGCTC-GGCTAGCCCAGTAAATAAG--TTCTCTGGAAAGGGACGACAAAGAGGGTG-AAATCCCCGTTTTTGGCTGGAGCA-TAGTCCTGCGTTT-GCTTGGAAGTGAAGAGTCAGGTTGTTTGGTATTGCAGCCTAAAGCTGGAGGTAAATCTCTCCTAAAGCTAAATATTGACGAAAGACCGATAGCGAACAAGTACCGTGAGGGAAAGATGAAAAGCACCTTGAAAAGGGGGTC-AAAAAGTACGTGAAATTGCTGAAAGG-GAACCGTATGAAATCAGCCTGTCTCTTTGGTAATCAGCCTGGACTTTGGTCTGGGTGCAC---TTGCCAGTGAGT-CAGCCTACGACAATTTGACC-TGGGGGAAAAAATCAGGGGGAATGTGGCCTCGGC-TTCG-GTTGAGGTGTTATAGCCCCTTGAAAAATACTCTGGGTTGGATTGAGGACTGCAGCGAG-CC-TTCT-----GGGATGA--ACTGT-GGGTGCTTGGTCGTA-GCTAGGAAGAAATCTCTATC-TCTGGTAGTGTCTTTTTAGCTGTGGTCAAC-TCGCCTACTTTT-TCTTTTTCTCGCTTAGGTCGTAGGCATAATGATTT-TATATGACC---------------------------------------------------------------------------------------------------------------------------------------------------------------------------------------------------------------------------------------------------------------------------------------------------------------------------------------------------------------------------------------------------------------------------------------------------------------------------------------------------------------------------------------------------------------------------------------------------------------------------------------------------------------------------------------------------------------------------------------------------------------------------------------------------------------------------------------------------------------------------------------------------------------------------------------------------------------------------------------------------------------------------------------------------------------------------------------------------------------------------------------------------------------------------------------------------------------------------------------------------------------------------------------------------------------------------------------------------------------------------------------------------------------------------------------------------------------------------------------------------------------------------------------------------------------------------------------------------------------------------------------------------------------------------------------------------------------------------------------------------------------------------------------------------------------------------------------------------------------------------------------------------------------------------------------------------------------------------------------------------------------------------------------------------------------------------------------------------------------------------------------------------------------------------------------------------------------------
>AbsidiamacrosporaFSU4746
TTAAAAATGT----AAGAGGGATTAAGTATAGAGATATGCTTCTTCT-----------------TTTTTTATTTTATTCTGTG------------CACCG------TATTGT----------------------------------------TTGTCGCTGATTCAAA------------------------------------------------------------------------ATCTA--------------------------------------------------------------TTTTTATTTCAGCGGCATATCGGCG-------GGGAATGAATAGCGCGTTTATGCATAATTGCATAAATGCATATTCAATCT------CCGCTA--AAATCACG-------ATTTAACAC--TGACTGATC-----AAACA-AAAC----------------ATTATAAAAAGT--TTA-AACAACTTTCAGCAATGGATCTCTCGGCTTTCGTATCGATGAAGAACGCAGCGAATCGCGATATGTAGTGTGATCTGCCTTTAGTGAATCATCAAATCTTTGAACGCATCTTGCACCTTTTGGTATTCCAAAAGGTACGCCTGTTTCAGTATCATTAAAA-CC-----TCTCCATTTTTTTTT-------TTTTCGAAAAAAAATAAAAAAGTGAAAGGAAATT--GACATTTGG-CCCTGCTATC-----------------CTTTTT---------------GGATTGTCTCGGCTTGAATATATAGTCGATTGTAACTGTGATCTGCGGTCTTCACT--TGATAAT----TATC-GTGTGTAACCAAGGAGATTCA---------------------------------------GAATTGAC--------CCCTAAAACCCCCCC--------------------------------TAAATTTGATCTG-AAATC-AGGTGGGAAGTAACGGCG-AGTG-AACAGGG-AAAAGCTCAAAGTTGGAACC-TCCTGG-CCCTAGGTTAGGCGGA-TTGTAAACTAAAGCTCT-TGGGTAGTAC-GGTTGGCCTGATAAAAAAG--TTCTCTGGAAAGAGGCGACATAGAGGGTG-ATATCCCCGTCTTTGGTCAGAGCT-CAATCATGCGTTT-GCCCTTTAGCGAAGAGTCAGGTTGTTTGGGAATGCAGCCTAAAATGGGAGGTAAATCTCTCCTAAAGCTAAATATTGACGAAAGACCGATAGCGAACAAGTACCGTGAGGGAAAGATGAAAAGCACTTTGAAAAGAGGGTC-AAAAAGTACGTGAAATTGCTGAAAGG-GAACCGTATGAAATCAGTCTGATGTGTTGGTAATCAATCTGGATCTCGATCTGGATGCAC---TTGCCAATGTAT-TAGCCTGCGACAATTTGATC-TGGAGGAAAAAAGATGGGAGAATGTGGCCTTGTC-TTCG-GGGAAGGTGTTATAGCTCCTGTCAAAATACTTTGGATTGGATTGAGGATCGCAGCGAG-CC-GCAA-----GGTAAGG--GTCTT-ACGCGCCTGATCTGA-TTAAAAAAAGAATCTCTGCT-TCGGGTGGTGCTTTTTTTAATTGGGCCAAC-ACGTGTATTTCA-CCTTTTTCTCGCTTAGGTCGTAGGCATAATGATTT-TATATGAC-CCGTCTTGAAACACGGACCA--------------------------------------------------------------------------------------------------------------------------------------------------------------------------------------------------------ACCCCAGTAACGGCG-AGTG--------AACAGGG-A------------AAAGCTCAAAGTTGGAACC-TCCTGG-CCCTAGGTTAGGCGGA-TTGTAAACTAAAGCTCT-TGGGTAGTAC-GGTTGGCCTGATAAAAAAG--TTCTCTGGAAAGAGGCGACATAGAGGGTG-ATATCCCCGTCTTTGGTCAGAGCT-CAATCATGCGTTT-GCCCTTTAGCGAAGAGTCAGGTTGTTTGGGAATGCAGCCTAAAATGGGAGGTAAATCTCTCCTAAAGCTAAATATTGACGAAAGACCGATAGCGAACAAGTACCGTGAGGGAAAGATGAAAAGCACTTTGAAAAGAGGGTC-AAAAAGTACGTGAAATTGCTGAAAGG-GAACCGTATGAAATCAGTCTGATGTGTTGGTAATCAATCTGGATCTCGATCTGGATGCAC---TTGCCAATGTAT-TAGCCTGCGACAATTTGATC-TGGAGGAAAAAAGATGGGAGAATGTGGCCTTGTC-TTCG-GGGAAGGTGTTATAGCTCCTGTCAAAATACTTTGGATTGGATTGAGGATCGCAGCGAG-CC-GCAA-----GGTAAGG--GTCTT-ACGCGCCTGATCTGA-TTAAAAAAAGAATCTCTGCT-TCGGGTGGTGCTTTTTTTAATTGGGCCAAC-ACGTGTATTTCA-CCTTTTTCTCGCTTAGGTCGTAGGCATAATGATTT-TATATGACC-CGTCTTGAAACACGGACCAA----------------------------------------------------------------------------------------------------------------------------------------------------------------------------------------------------GTAGTGGCTTACAATGGCGACCACGGGTAACGGGGAATTAGGGTTCGATTCCGGAGAGGGAGCCTGAGAAACGGCTACCACATCCAAGGAAGGCAGCAGGCGCGCAAATTACCCAATCCCGACTCGGGGAGGTAGTGACAATAAATAACAATGCAGGGCCATTCGGCCTTGCAATTGGAATGAGTACAATTTAAATCCCTTAACGAGGATCAATTGGAGGGCAAGTCTGGTGCCAGCAGCCGCGGTAATTCCAGCTCCAAAAGCGTATATTAAAGTTGTTGCAGTTAAAACGTCCGTAGTCGAATTTACGCTTGATGATTCGA--TCGCTGGTCCTTCATTGGGCCAGATTGGTTGTGATCTC--GGCGATAAAGCTTGGTTCATAGCAGAGTTGGTTTCGGCCGATTTTGTTTTCTGGCCAAGCGTATTACCATGAGCAAATCAGAATGCTCAAAGTAGGCCTTCGCGCCTGAATGTGTTAGCATGGAATAATAAAATAGGACTCGAGTCTTGTTTTGTTGGTTTACTTGACATTGAGAAATGATGAATAGGAACGGTTGGGGGCATTTGTATTCAATCGCTAGAGGTGAAATTCTTGGATTGATTGAAGACAAACTACTGCGAAAGCATTTGACCCAGGACGTTTTCATTGATCAGGGACTAAAGTTGAGGGATCGAAGACGATTAGATACCGTCGTAGTCTTAACCACAAACTATGCCGACTAGCGATTGGGCCTTGACGGTCAAACCCGTGAACACGCTTTGTTGGCTTTCACCCTCGGTGTCCGTCAATTGATCGTTGCTATCAACAAGATGGATTCTACCAAGTGGAGCGAACAACGTTTCAACGAAATCATCAAGGAAGTCTCTGGTTTCATCAAGAAGATCGGTTTCAACCCCAAGTCTGTCCCCTTCGTCCCCATCTCTGGCTGGCACGGTGACAACATGTTGGAAGAATCTACCAACATGCCCTGGTACAAGGGATGGAACAAGGAAACCAAGGCCGGTGCCAAGTCTGGTAAGACTCTCTTGGATGCCATTGATGCTATTGATCCTCCTCAACGTCCTTCCGATAAGCCTCTCCGTCTCCCTCTTCAAGATGTATACAAGATCGGTGGTATCGGTACTGTTCCCGTCGGTCGTGTCGAAACTGGTGTCATCAAGGCTGGTATGGTCGTCACCTTCGCTCCTGCTAACGTGACCACTGAAGTCAAGTCCGTCGAAATGCATCACGAACAATTGGTTGAAGGTCTTCCCGGTGACAACGTTGGTTTCAACGTCAAGAACGTGTCTGTCAAGGATATCCGTCGTGGTAACGTCTGCTCTGACTCCAAGAACGACCCCGCCAAGGAAGCCGGTTCCTTCACTGCTCAAGTTATTGTCCTTAACCATCCTGGTCAGTTGCCATCCAAGCTGTCTTGTCTCT-GTATGCCTCTGGTCGTACCACTGGTATTGTCCTCGATT-CTGGTGATGGTGTCACCCACACTGTACCC-ATCTATGAAGGTTACGCTC--TCCCTCACGCCATC-TTGCG-TTTGGATATGGCC--GGTCGTGACTTGACTGATTACTTGATGCGCATTTTGGCTGAACGTGGTCACTCCTTCACCACCACTGCTGAACGTGAAATTGTCCGTGATATCAAGGAAAAGCTCTGTTATACCGCTTTGGACTTTGAACAAGAAATGC-AAACTGCTGCTCAATCTTCTGCTTTGGAAAAGTCTTATGAATTACCT-GATGGTCAAGTCATCACGGTTGGT-AACGAACG-TTTCCGTGCT-CCT--GAAG-CTCTC-TTCCAACCTTC-CTTCCT-CGGT-C--TTGAATCTG--CTGGTAT-TCACG-AAACTAC-TTACAAC-TCTATCATG-AAGTGTGATGT-GGATAT-TCGTAAGGA--TTTGT
>AbsidiamedullaCGMCC316034
TTAGAAATGT----------------------GGGCCTGAGCTTTGGTGAGGGT----------CCTATAATTTTTAAATGTG------------CATTG------TTTTTT----------------------------------------TCGAGGAAAGAAATTTATTTTTT----------------------------TCTTCGG------------------------------CCCTG-----------------GGTGGGTTCG-----------------------------------TTTTTTCCTT--TGGGA---------------AAAT---CTCGGCCTGCCC--AGTGTTCCTACCTTTCTCAAGGCTGGAAC------AAACTA--TTAT-ACT-------ATTC-------TGACTGAAC----CACAAA-GAAA----------------TTTGTTAACA----ATA-AACAACTTTCAGCAATGGATCTCTCGGCTTTCGTATCGATGAAGAACGCAGCAAATCGCGATATGTAGTGTGATCTGCCCATAGTGAATCATCAAATCTTTGAACGCATCTTGCACCCTTGGGTATTCCTGAGGGTACGCCTGTTTCAGTATCATTTTTATCT-----TCTCCCACTTTATAG-----------TGGGT---------------GGGGAAAATC---ACTATTGG-CCTTGAGACCTATGGAAATT-------TTTTTC---------------CTAGCTTCTCGGCTTAAAT----CTGTTGGTCT--------------CTTTTTTTTGTGACTACC----GATTGTTTTG------GT-AGATTT-TTCTG-----CGAAAAA-----------------CTCTCTTATCACT--------CTAATCTAACCCAAACCCA----------------------------TCAACTTGATCTG-AAATC-AGGCGGGAAGTAACGGCG-AGTG-AACAGGG-AAAAGCTCAAAGTTGGAACC-TCCTGG-CCCTAGGCCTGGCGGA-TTGTAAACTAAAGCTCT-CGAGTAGTTT-GGCTAGCCCAGTAATCAAG--TTCTCTGGAAAGGGACGACAAAGAGGGTG-AAATCCCCGTTTTTGGCTGGAGCG-TAGTCTTGCGTTT-GCTTGAAAGTGAAGAGTCAGGTTGTTTGGTATTGCAGCCTAAAGTTGGAGGTAAATCTCTCCTAAAGCTAAATATTGACGAAAGACCGATAGCGAACAAGTACCGTGAGGGAAAGATGAAAAGCACCTTGAAAAGGGGGTC-AAAAAGTACGTGAAATTGCTGAAAGG-GAACCGTATGAAATCAGTCTGTCTCTTTGGTAATCAACCTGGGCTTCGGCCTGGGTGCAC---TTGCCAGTGAGTACAGCCTACGACAATTTGACT-CGGGGGAAAAAATCAGGGGGAATGTGGCCTCGGC-TTCG-GTCGTGGTGTTATAGCCCCTTGAAAAATACTCTGGGTTGGATTGAGGACTGCAGCGAG-CC--TTT-----GGGATGA--ACTGT-GGGCGCTTGGCGGCG-GCTGGGAGGAAATCTCTATC-TCTGGTAGTGTCTTTCCTTTCGCTGTCAAC-TCGCCTACTTTT-TCTTTTTCTCGCTTAGGTCGTAGGCATAATGATTT-TATATGAC-CCGTCTTGAAACACGGACCAAGGAGTCCACCATGGTTGCGAGTCTTTGGGTGTAAAAACTCATGGGCGCAAGGAAACTGACCAAGATATGAAGGCCTT--ACGGCTGGCAATATCCTCCAGCGAGGACG-TTTTATACTGAATTGACTGAGAGAAAGCAATCATGATGGGACCCGAAAGATGGTGAACT-ATACTTG-AATAGGGTGAAG-CCAG-----ACCTCAGTAACGGCG-AGTG--------AACAGGG-A------------AAAGCTCAAAGTTGGAACC-TCCTGG-CCCTAGGCCTGGCGGA-TTGTAAACTAAAGCTCT-CGAGTAGTTT-GGCTAGCCCAGTAATCAAG--TTCTCTGGAAAGGGACGACAAAGAGGGTG-AAATCCCCGTTTTTGGCTGGAGCG-TAGTCTTGCGTTT-GCTTGAAAGTGAAGAGTCAGGTTGTTTGGTATTGCAGCCTAAAGTTGGAGGTAAATCTCTCCTAAAGCTAAATATTGACGAAAGACCGATAGCGAACAAGTACCGTGAGGGAAAGATGAAAAGCACCTTGAAAAGGGGGTC-AAAAAGTACGTGAAATTGCTGAAAGG-GAACCGTATGAAATCAGTCTGTCTCTTTGGTAATCAACCTGGGCTTCGGCCTGGGTGCAC---TTGCCAGTGAGTACAGCCTACGACAATTTGACT-CGGGGGAAAAAATCAGGGGGAATGTGGCCTCGGC-TTCG-GTCGTGGTGTTATAGCCCCTTGAAAAATACTCTGGGTTGGATTGAGGACTGCAGCGAG-CC--TTT-----GGGATGA--ACTGT-GGGCGCTTGGCGGCG-GCTGGGAGGAAATCTCTATC-TCTGGTAGTGTCTTTCCTTTCGCTGTCAAC-TCGCCTACTTTT-TCTTTTTCTCGCTTAGGTCGTAGGCATAATGATTT-TATATGACC-CGTCTTGAAACACGGACCAAGGAGTCCACCATGGTTGCGAGTCTTTGGGTGTAAAAACTCATGGGCGCAAGGAAACTGACCAAGATATGAAGGCCTT--ACGGCTGGCAATATCCTCCAGCGAGGACG-TTTTATACTGAATTGACTGAGAGAAAGCAATCATGATGGGACCCGAAAGATGGTGAACT-ATACTTG-AATAGGGTGAAG-CCAGAG----------------------------------------------------------------------------------------------------------------------------------------------------------------------------------------------------------------------------------------------------------------------------------------------------------------------------------------------------------------------------------------------------------------------------------------------------------------------------------------------------------------------------------------------------------------------------------------------------------------------------------------------------------------------------------------------------------------------------------------------------------------------GGTCAAACCCGTGAACACGCTTTGTTGGCCTTCACCCTCGGTGTCCGTCAATTGATCGTTGCTATCAACAAGATGGATTCCACCAAGTGGTCCGAACAACGTTTCAACGAAATCATCAAGGAAGTCTCTGGTTTCATCAAGAAGATCGGTTTCAACCCCAAGTCTGTCCCCTTCGTCCCCATCTCTGGCTGGCACGGTGACAACATGTTGGAAGAATCTACCAACATGCCCTGGTACAAGGGATGGAACAAGGAAACCAAGGCCGGTGCCAAGTCTGGTAAGACTCTCTTGGATGCCATTGATGCCATTGATCCCCCTACCCGTCCTTCCGACAAGCCCCTCCGTCTCCCTCTTCAAGATGTGTACAAGATCGGTGGTATTGGTACTGTCCCCGTCGGTCGTGTCGAAACTGGTGTCATCAAGGCCGGTATGGTCGTCACCTTCGCTCCCGCTAACGTCACCACTGAAGTCAAGTCCGTCGAAATGCATCACGAACAATTGGTGGAAGGTCTCCCCGGTGACAACGTCGGTTTCAACGTCAAGAACGTCTCCGTCAAGGATATCCGTCGTGGTAACGTCTGCTCTGACTCCAAGAACGACCCCGCCAAGGAATCCGGTTCCTTCACCGCTCAAGTCATTGTCCTCAACCACCCTGGTCAGTTGCCATTCAAGCTGTCTTGTCTCTCTTATGCCTCCGGTCGTACTACTGGTATTGTGTTGGATTCCTGGTGATGGTGTTACCCACACCGTCCCCTATCTATGAAGGTTATGCCCCTCCCCCCACGCTATCTTTGCGTTTTGGATATGGGCTGGGTCGTGACTTGACTGATTACTTGATGCGCATCTTGGCTGAACGTGGTCACTCTTTCACCACCAATGCCGAACGTGAAATCGTCCGTGATATCAAGGAAAAGCTCTGTTATACCGCCCTCGACTTTGAACAAGAAATCC-AAACCGCTGCCCAATCCTTTGCTCTCGAAAAGTCTTATGAATTGCCC-GATGGTCAAGTCATCACTGTTGGT-AACGAACG-TTTCCGTGCT-CCT--GAAG-CTCTT-TTCCAACCTTC-CTTCCT-TGGT-C--TTGAATCTT--CTGGTAT-TCATG-AAACTAC-TTACAAC-TCTATCATG-AAGTGTGATGT-GGATAT-TCGTAAGGA--TTTGT
>AbsidiamontepascoalisURM8218
TTAAAAATGC------------------TGGGGGGTTTCCATTGATTTGGGGCCAC--------TCAACCGTTTTATTCTGTG------------CACTG------TTTTTT----------------------------------------TTTGGGCCGAGAAAAATTTATTTTTTTTCT---------------------TGGCCTG------------------------------TCCTG-----------------GGGAGTTTTG-----------------------------------CTTTTTTCTT--TGGGA---------------AAAA--GATTGGGCTCCCC----------------------------GGT------CAATTA--CTAT-ACT-------AATT-------CGACTGAAC--CAACAAAA-GAAA----------------ATTGTTAATT----ATA-AACAACTTTCAGCAATGGATCTCTCGGCTTTCGTATCGATGAAGAACGCAGCAAATCGCGATATGTAGTGTGATCTGCCCATAGTGAATCATCAAATCTTTGAACGCATCTTGCACCTTTGGGTATTCCTGAAGGTACGCCTGTTTCAGTATCATTTTTA-CT-----TCTTT--CCCCAGCA---------ATGGGGG--------------TAGAAAAAATC---ACTACTGG-CCTTGGTGTTGGGCTTTTGG-------TCCATC---------------------TCTTGGCTGAAAT---ACGGCTAGTTT---------------TTTTTACT---GGTAGT----TACC-TTTTG------GT-AGATT---TCTA-----CGATAAAGT---------------ACGCCTATCCGAA--------GAAAAGCTAGGCGAGCATATGCTCGACCCAA----------------ACTTCTTGATCTG-AAATC-AGGCGGGA---------------------------------------------------------------------------------------------------------------------------------------------------------------------------------------------------------------------------------------------------------------------------------------------------------------------------------------------------------------------------------------------------------------------------------------------------------------------------------------------------------------------------------------------------------------------------------------------------------------------------------------------------------------------------------------------------------------------------------------------------------------------------------------------------------------------------------------------------------------------------------------------------------------------------------------------------------------------------------------------------------------------------------------------------------------------------------------------------------------------------------------------------------------------------------------------------------------------------------------------------------------------------------------------------------------------------------------------------------------------------------------------------------------------------------------------------------------------------------------------------------------------------------------------------------------------------------------------------------------------------------------------------------------------------------------------------------------------------------------------------------------------------------------------------------------------------------------------------------------------------------------------------------------------------------------------------------------------------------------------------------------------------------------------------------------------------------------------------------------------------------------------------------------------------------------------------------------------------------------------------------------------------------------------------------------------------------------------------------------------------------------------------------------------------------------------------------------------------------------------------------------------------------------------------------------------------------------------------------------------------------------------------------------------------------------------------------------------------------------------------------------------------------------------------------------------------------------------------------------------------------------------------------------------------------------------------------------------------------------------------------------------------------------------------------------------------------------------------------------------------------------------------------------------------------------------------------------------------------------------------------------------------------------------------------------------------------------------------------------------------------------------------------------------------------------------------------------------------------------------------------------------------------------------------------------------------------------------------------------------------------------------------------------------------------------------------------------------------------------------------------------------------------------------------------------------------------------------------------------------------------------------------------------------------------------------
>AbsidiamultisporaURM8210
TTAAAAATGC----------------------GGCCGCATTCGATTGAATGGGG----------TCAAACTTTTTATTCTGTG------------CACTG------TTTTAT----------------------------------------ATTTTGGTTGCTTTTG-----------------------------------CGGCCAA--------------------------------TTG--------------ACTGGGGAATTTG-----------------------------------CTCTTTCCTT--TGGGA---------------TAGA---GTCGAATTTCCC------------------------------G------GTGTTA--TTAT-ACT-------ATTC-------TGACTGAAC---CAAAACA-GAAA----------------ATTGTTTAACT---AAATAACAACTTTCAGCAATGGATCTCTCGGCTTTCGTATCGATGAAGAACGCAGCAAATCGCGATATGTAGTGTGATCTGCCTATAGTGAATCATCAAATTTTTGAACGCATCTTGCACCCTTGGGTATTCCTGAGGGTACGCCTGTTTCAGTATCATTTTAA-CT-----TCTTT--CCCCAGAA---------ATGGTGT--------------TAAGAAAAATC---ACTACTGG-CCTTGGTATTGGG-----TT-------CTTTTG-------------AATCTATTTCTCGGCTGAAAT---ATAGCTAGTGT----------------TTTGACT---GGTAGT----TACC-TTTTG------GT-AGAATCTACTAA-----ATAAAGTACGCCTAGCCATCAAGACACTGCGAGCGAA--------TAGCTCATACCCCA---------------------------------ATTTCTTGATCTG-AAATC-AGGCGGGAAGTAATGGCG-AATG-AACAGGG-AAAAGCTCAAAGTTGGAACC-TCCTGG-CCTTAGGTTAGGCGGA-TTGTAAACTAAAGTTTT-CGAGTAGTTT-GGCTAGCCTGGTAAATAAG--TTCTCTGGAAAGGGACGACAAAGAGGGTG-AAATCCCCGTTTTTGGCCAGAGTTTTAGTCTTGCGTTT-GCTTGGGAATGAAGAGTCAGGTTGTTTGGTATTGCAGCCTAAAGTTGGAGGTAAATCTCTCCTAAAGCTAAATATTGACGAAAGACCGATAGCGAACAAGTACCGTGAGGGAAAGATGAAAAGCACCTTGAAAAGGGGGTC-AAAAAGTACGTGAAATTGCTGAAAGG-GAACCGTATGAAATCAGTTTGGCCAGTTAGTAATCAACCTAAACTTTGGTTTGGGTGCAC---TTGCTAGCAGGTACAGCTTACGACAATTTTGCT-CGGGGGAAAAAATCAGGGGAAATGTAGCTTCGGC-CTCG-GTTGAAGTGTTATAGTCCTTTGAAAAATACTCTGGGCGGGATTGAGGAACGCAGCAAG-CC--TTT-----GGGATGA--ACTGT-GGGTGCTTGTTGGCT-CTGAGGAGGAAATTTCTAT--TTAGGTAGTGTTCTTTTCAGGGCTGATAAC-TCGCCTACTTTT-TCTTTTTCTTGCTTAGGTCGTAGGCATAATGATTT-TATATGAC-CCTC-----------------------------------------------------------------------------------------------------------------------------------------------------------------------------------------------------------------------------AGTAATGGCG-AATG--------AACAGGG-A------------AAAGCTCAAAGTTGGAACC-TCCTGG-CCTTAGGTTAGGCGGA-TTGTAAACTAAAGTTTT-CGAGTAGTTT-GGCTAGCCTGGTAAATAAG--TTCTCTGGAAAGGGACGACAAAGAGGGTG-AAATCCCCGTTTTTGGCCAGAGTTTTAGTCTTGCGTTT-GCTTGGGAATGAAGAGTCAGGTTGTTTGGTATTGCAGCCTAAAGTTGGAGGTAAATCTCTCCTAAAGCTAAATATTGACGAAAGACCGATAGCGAACAAGTACCGTGAGGGAAAGATGAAAAGCACCTTGAAAAGGGGGTC-AAAAAGTACGTGAAATTGCTGAAAGG-GAACCGTATGAAATCAGTTTGGCCAGTTAGTAATCAACCTAAACTTTGGTTTGGGTGCAC---TTGCTAGCAGGTACAGCTTACGACAATTTTGCT-CGGGGGAAAAAATCAGGGGAAATGTAGCTTCGGC-CTCG-GTTGAAGTGTTATAGTCCTTTGAAAAATACTCTGGGCGGGATTGAGGAACGCAGCAAG-CC--TTT-----GGGATGA--ACTGT-GGGTGCTTGTTGGCT-CTGAGGAGGAAATTTCTAT--TTAGGTAGTGTTCTTTTCAGGGCTGATAAC-TCGCCTACTTTT-TCTTTTTCTTGCTTAGGTCGTAGGCATAATGATTT-TATATGAC----------------------------------------------------------------------------------------------------------------------------------------------------------------------------------------------------------------------------------------------------------------------------------------------------------------------------------------------------------------------------------------------------------------------------------------------------------------------------------------------------------------------------------------------------------------------------------------------------------------------------------------------------------------------------------------------------------------------------------------------------------------------------------------------------------------------------------------------------------------------------------------------------------------------------------------------------------------------------------------------------------------------------------------------------------------------------------------------------------------------------------------------------------------------------------------------------------------------------------------------------------------------------------------------------------------------------------------------------------------------------------------------------------------------------------------------------------------------------------------------------------------------------------------------------------------------------------------------------------------------------------------------------------------------------------------------------------------------------------------------------------------------------------------------------------------------------------------------------------------------------------------------------------------------------------------------------------------------------------------------------------------------------------------------------------------------------------------------------------------------------------------------------------------------------------------------------------------------
>AbsidianigraCBS12768
TTAAAAATGC-----------------GGGGGGGAGCTCCCTTGGGGGCTTT------------CTTTCTATTTTTTTCTGTG------------CACTG------TTTATT----------------------------------------TTKGGGGGGGCGCCGATTTATTTTGGTTCC---------------------TCTCCAG------------------------------CCCTG-----------------GGCCAGTTCG-----------------------------------TTTTTTCCTT--TGGGA---------------GAAA----ATCGGCTACCCAGTGTCCTTTCTGACCCTWTGGGTAAGACTG------GACAAA--TGATAACT-------ATTC-------TGACTGAAC-----CACAAAGAAA----------------TTTGTTAACA----ATA-AACAACTTTCAGCAATGGATCTCTCGGCTTTCGTATCGATGAAGAACGCAGCAAATCGCGATATGTAGTGTGATCTGCCCATAGTGAATCATCAAATCTTTGAACGCATCTTGCACCCCTGGGTATTCCTGGGGGTACGCCTGTTTCAGTATCAATTTATTCT-----TCCCAAGCTCATTTA---------TTTGTTC------------TTGGGGAAAAATC---ACCATTGG-CCTCGAGACTGGG--------------CTTCAC-------------CGCCCACTTCCCGGCTTAAAT---TCGGCTAGTTT--------------TTTCTAACT---GGTAGT----TACCTTTTTG------GT-AGATTTATCTGC-----TTCAAAATT---------------ATCCCTATCAGCT--------AAATGAAAACTCCCTGGGTCTTTCGGCCCAGTCAACTCTTT------ATCACTTGATCTG-AAATC-AGGCGGGAAGTAACGGCG-AGTG-AACAGGG-AAAAGCTCAAAGTTGGAACC-TCCTGG-CCCTAGGCCTGGCGGA-TTGTAAACTAAAGCTCT-CGAGTAGTTT-GGCTAGCCCAGTAATCAAG--TTCTCTGGAAAGGGACGACAAAGAGGGTG-AAATCCCCGTTTTTGGCTGGAGCA-TAGTCTTGCGTTT-GCTTGGAAGCGAAGAGTCAGGTTGTTTGGTATTGCAGCCTAAAGCTGGAGGTAAATCTCTCCTAAAGCTAAATATTGACGAAAGACCGATAGCGAACAAGTACCGTGAGGGAAAGATGAAAAGCACCTTGAAAAGGGGGTCAAAAAAGTACGTGAAATTGCTGAAAGG-GAACCGTATGAAATCAGCCTGTCCCTTTGGTAATCAACCTGGACTTTGGTCTGGGTGCAC---TTGCCAGTGGGTACAGCCTGCGACAATTTGATT-TGGGGGAAAAAATCAGGGGGAATGTGGCCTCGGC-TTCG-GTCGTGGTGTTATAGCCCTTTGAAAAATACCCTGGGTTGGATTGAGGACTGCAGCGAG-CC-CTTT--TGGGGGATGA--ACTGT-GGGCGCTTGGTTCGT-GTTGGGAGGAAATCTCTACT-TTGGGTAGTGTTCTTCCAGCATGGGCCAAC-CCGCCTACTTTT-TCTTTTTCTCGCTTAGGTCGCAGGCCTAATGATTT-TATATGAC-CCGTCTTGAAACACGGACCAAGGAGTCCACCATAGTTGCGAGTCTTTGGGTGTAAAAACCCATAGGCGGAAGGAAACTGACCTAGATATGAAGGC-CGC-AAGGCTGGCAATATCCTCCAGCGAGGACG-TTTTATACTGAATTGACTGAGAGAAAGCACCTATGATGGGACCCGAAAGATGGTGAACT-ATACTTG-AATAGGGTGAAG-CCAG-----ACCCCAGTAACGGCG-AGTG--------AACAGGG-A------------AAAGCTCAAAGTTGGAACC-TCCTGG-CCCTAGGCCTGGCGGA-TTGTAAACTAAAGCTCT-CGAGTAGTTT-GGCTAGCCCAGTAATCAAG--TTCTCTGGAAAGGGACGACAAAGAGGGTG-AAATCCCCGTTTTTGGCTGGAGCA-TAGTCTTGCGTTT-GCTTGGAAGCGAAGAGTCAGGTTGTTTGGTATTGCAGCCTAAAGCTGGAGGTAAATCTCTCCTAAAGCTAAATATTGACGAAAGACCGATAGCGAACAAGTACCGTGAGGGAAAGATGAAAAGCACCTTGAAAAGGGGGTCAAAAAAGTACGTGAAATTGCTGAAAGG-GAACCGTATGAAATCAGCCTGTCCCTTTGGTAATCAACCTGGACTTTGGTCTGGGTGCAC---TTGCCAGTGGGTACAGCCTGCGACAATTTGATT-TGGGGGAAAAAATCAGGGGGAATGTGGCCTCGGC-TTCG-GTCGTGGTGTTATAGCCCTTTGAAAAATACCCTGGGTTGGATTGAGGACTGCAGCGAG-CC-CTTT--TGGGGGATGA--ACTGT-GGGCGCTTGGTTCGT-GTTGGGAGGAAATCTCTACT-TTGGGTAGTGTTCTTCCAGCATGGGCCAAC-CCGCCTACTTTT-TCTTTTTCTCGCTTAGGTCGCAGGCCTAATGATTT-TATATGACC-CGTCTTGAAACACGGACCAAGGAGTCCACCATAGTTGCGAGTCTTTGGGTGTAAAAACCCATAGGCGGAAGGAAACTGACCTAGATATGAAGGC-CGC-AAGGCTGGCAATATCCTCCAGCGAGGACG-TTTTATACTGAATTGACTGAGAGAAAGCACCTATGATGGGACCCGAAAGATGGTGAACT-ATACTTG-AATAGGGTGAAG-CCAGAG----------------------------------------------------------------------------------------------------------------------------------------------------------------------------------------------------------------------------------------------------------------------------------------------------------------------------------------------------------------------------------------------------------------------------------------------------------------------------------------------------------------------------------------------------------------------------------------------------------------------------------------------------------------------------------------------------------------------------------------------------------------------GGTCAAACCCGTGAACACGCTTTGTTGGCCTTCACCCTCGGTGTCCGTCAATTGATTGTCGCTATCAACAAGATGGATTCTACCAAGTGGTCCGAACAACGTTTCAACGAAATCATCAAGGAAGTCTCTGGTTTCATCAAGAAGATCGGTTTCAACCCCAAGTCTGTCCCCTTCGTCCCCATCTCTGGCTGGCACGGTGACAACATGTTGGAAGAATCTAACAACATGCCCTGGTACAAGGGATGGAACAAGGAAACCAAGGCCGGTGCCAAGTCTGGTAAGACTCTCTTGGATGCCATCGATGCTATTGATCCTCCTCAACGTCCTTCCGACAAGCCCCTCCGTCTCCCTCTTCAAGATGTGTACAAGATCGGTGGTATTGGTACTGTCCCCGTTGGTCGTGTCGAAACTGGTGTCATCAAGGCTGGTATGGTCGTCACCTTCGCTCCCGCTAACGTCACCACTGAAGTCAAGTCCGTCGAAATGCATCACGAACAATTGGTTGAAGGTCTCCCCGGTGACAACGTCGGTTTCAACGTCAAGAACGTCTCTGTCAAGGATATCCGTCGTGGTAACGTCTGTTCCGACTCCAAGAACGACCCCGCCAAGGAATCTGGCTCCTTCACTGCCCAAGTCATTGTCCTCAACCACCCTGGTCAGTTGCCATTCAAGCTGTCTTGTCTCT-CTATGCCTCTGGTCGTACTACTGGTATTGTGCTCGATT-CTGGTGATGGTGTTACCCACACTGTGCCC-ATCTATGAAGGTTATGCTC--TCCCCCACGCTATC-TTGCG-TTTGGATATGGCT--GGTCGTGACTTGACTGACTACTTGATGCGCATCTTGGCTGAACGTGGTCACTCCTTCACCACCACTGCTGAACGTGAAATTGTCCGTGATATCAAGGAAAAGCTCTGTTATACCGCTCTCGACTTTGAACAAGAAATGC-AAACCGCTGCCCAATCCTCTGCTCTCGAAAAGTCCTATGAATTGCCC-GATGGTCAAGTCATCACTGTTGGT-AATGAACG-TTTCCGTGCC-CCT--GAAG-CTCTC-TTCCGTCCTTC-CCTCCT-CGGT-C--TTGAATCTT--CTGGTAT-TCATG-AAACTAC-TTACAAC-TCTATCATG-AAGTGTGATGT-GGATAT-TCGTAAGGA--TTTGT
>AbsidianigraCGMCC316059
---------------------------------------------------------------------------------------------------------------------------------------------------------------------------------------------------------------------------------------------------------------------------------------------------------------------------------------------------------------------------------------------------------------------------------------------------------------------------------------------------------------------------------------------------------------------------------CTGCC-ATAGTG-ATCATCAAATCTTTGAACGCATCTTGCACCCCTGGGTATTCCTGGGGGTACGCCTGTTTCAGTATCAATTTATTCT-----TCCCAAGCTCAATTG--ACTTGTTCTTGG------------------GGAAAAATC---ACCATTGG-CCTCAAAACGGGG--------------CTTCAC-------------CGCCCACTTCCCGGCTTAAAT---TCGGCTAGTTT-----------------------------------------TTTTC---------------------------------------------------------------------------------------------------------------------------------------------------------------------------------------------------------------TGGCGGA-TTGTAAACTAAAGCTCT-CGAGTAGTTT-GGCTAG-CCAGTAATCAAG--TTCTCTGGAAAGGGACGACAAAGAGGGTG-AAATCCCCGTTTTTGGCTGGAGCA-TAGTCTTGCGTTT-GCTTGGAAGCGAAGAGTCAGGTTGTTTGGTATTGCAGCCTAAAGCTGGAGGTAAATCTCTCCTAAAGCTAAATATTGACGAAAGACCGATAGCGAACAAGTACCGTGAGGGAAAGATGAAAAGCACCTTGAAAAGGGGGTC-AAAAAGTACGTGAAATTGCTGAAAGG-GAACCGTATGAAATCAGCCTGTCCCTTTGGTAATCAACCTGGACTTTGGTCTGGGTGCAC---TTGCCAGTGGGTACAGCCTGCGACAATTTGATT-TGGGGGAAAAAATCAGGGGGAATGTGGCCTCGGC-TTCG-GTCGTGGTGTTATAGCCCTTTGAAAAATACCCTGGGTTGGATTGAGGACTGCAGCGAG-CC-CTTT--TGGGGGATGA--ACTGT-GGGCGCTTGGTTCGT-GTTGGGAGGAAATCTCTACT-TTGGGTAGTGTTCTTCCAGCATGGGCCAAC-CCGCCTACTTTT-TCTTTTTCTCGCTTAGGTCGCAGGCCTAATGATTT-TATATGAC-CCGTCTTGAAACACGGACCAAGGAGTCCACCATAGTTGCGAGTCTTTGGGTGTAAAAACCCATAGGCGGAAGGAAACTGACCTAGATATGAAGGC-CGC-AAGGCTGGCAATATCCTCCAGCGAGGACG-TTTTATACTGAATTGACTGAGAGAAAGCACCTATGATGGGACCCGAAAGATGGTGAACT-ATACTTG-AATAGGGTGAAG-CCAG-----A------------------------------------------------------------------------------------TGGCGGA-TTGTAAACTAAAGCTCT-CGAGTAGTTT-GGCTAG-CCAGTAATCAAG--TTCTCTGGAAAGGGACGACAAAGAGGGTG-AAATCCCCGTTTTTGGCTGGAGCA-TAGTCTTGCGTTT-GCTTGGAAGCGAAGAGTCAGGTTGTTTGGTATTGCAGCCTAAAGCTGGAGGTAAATCTCTCCTAAAGCTAAATATTGACGAAAGACCGATAGCGAACAAGTACCGTGAGGGAAAGATGAAAAGCACCTTGAAAAGGGGGTC-AAAAAGTACGTGAAATTGCTGAAAGG-GAACCGTATGAAATCAGCCTGTCCCTTTGGTAATCAACCTGGACTTTGGTCTGGGTGCAC---TTGCCAGTGGGTACAGCCTGCGACAATTTGATT-TGGGGGAAAAAATCAGGGGGAATGTGGCCTCGGC-TTCG-GTCGTGGTGTTATAGCCCTTTGAAAAATACCCTGGGTTGGATTGAGGACTGCAGCGAG-CC-CTTT--TGGGGGATGA--ACTGT-GGGCGCTTGGTTCGT-GTTGGGAGGAAATCTCTACT-TTGGGTAGTGTTCTTCCAGCATGGGCCAAC-CCGCCTACTTTT-TCTTTTTCTCGCTTAGGTCGCAGGCCTAATGATTT-TATATGACC-CGTCTTGAAACACGGACCAAGGAGTCCACCATAGTTGCGAGTCTTTGGGTGTAAAAACCCATAGGCGGAAGGAAACTGACCTAGATATGAAGGC-CGC-AAGGCTGGCAATATCCTCCAGCGAGGACG-TTTTATACTGAATTGACTGAGAGAAAGCACCTATGATGGGACCCGAAAGATGGTGAACT-ATACTTG-AATAGGGTGAAG-CCAGAG----------------------------------------------------------------------------------------------------------------------------------------------------------------------------------------------------------------------------------------------------------------------------------------------------------------------------------------------------------------------------------------------------------------------------------------------------------------------------------------------------------------------------------------------------------------------------------------------------------------------------------------------------------------------------------------------------------------------------------------------------------------------GGTCAAACCCGTGAACACGCTTTGTTGGCCTTCACCCTCGGTGTCCGTCAATTGATTGTTGCTATCAACAAGATGGATTCTACCAAGTGGTCCGAACAACGTTTCAACGAAATCATCAAGGAAGTCTCTGGTTTCATCAAGAAGATCGGTTTCAACCCCAAGTCTGTCCCCTTCGTCCCCATCTCTGGCTGGCACGGTGACAACATGTTGGAAGAATCTAACAACATGCCCTGGTACAAGGGATGGAACAAGGAAACCAAGGCCGGTGCCAAGTCTGGTAAGACTCTCTTGGATGCCATCGATGCTATTGATCCTCCTCAACGTCCTTCCGACAAGCCCCTCCGTCTCCCTCTTCAAGATGTGTACAAGATCGGTGGTATTGGTACTGTCCCCGTTGGTCGTGTCGAAACTGGTGTCATCAAGGCTGGTATGGTCGTCACCTTCGCTCCCGCTAACGTCACCACTGAAGTCAAGTCCGTCGAAATGCATCACGAACAATTGGTTGAAGGTCTCCCCGGTGACAACGTCGGTTTCAACGTCAAGAACGTCTCTGTCAAGGATATCCGTCGTGGTAACGTCTGTTCCGACTCCAAGAACGACCCC--------------------------------------------------------GTTGCCATTCAAGCTGTCTTGTCTCT-CTATGCCTCTGGTCGTACCACTGGTATTGTGCTCGATT-CTGGTGATGGTGTTACCCACACTGTGCCC-ATCTATGAAGGTTATGCTC--TCCCCCACGCTATC-TTGCG-TTTGGATATGGCT--GGTCGTGACTTGACTGACTACTTGATGCGCATCTTGGCTGAACGTGGTCACTCCTTCACCACCACTGCTGAACGTGAAATTGTCCGTGATATCAAGGAAAAGCTCTGTTATACCGCTCTCGACTTTGAACAAGAAATGC-AAACCGCTACCCAATCATCTGCTCTCGAAAAGTCCTATGAATTGCCC-GATGGTCAAGTCATCACTGTTGGT-AATGAACG-TTTCCGTGCT-CCT--GAAG-CTCTC-TTCCAACCTTC-CTTCCT-TGGT-C--TTGAATCTT--CTGGTAT-TCATG-AAACTAC-TTACAAC-TCTATCATG-AAGTGTGATGT-GGATAT-TCGTAAGGA--TTTGT
>AbsidianigraCGMCC316060
---------------------------------------------------------------------------------------------------------------------------------------------------------------------------------------------------------------------------------------------------------------------------------------------------------------------------------------------------------------------------------------------------------------------------------------------------------------------------------------------------------------------------------------------------------------------------------CTGCC-ATAGTG-ATCATCAAATCTTTGAACGCATCTTGCACCCCTGGGTATTCCTGGGGGTACGCCTGTTTCAGTATCAATTTATTCT-----TCCCAAGCTCAATTG--ACTTGTTCTTGG------------------GGAAACATC---ACCATTGG-CCTCGAGACTGGG--------------CTTCAC-------------CGCCCACTTCCCGGCTTAAAT---------------------------------------------------------TCG------GCTAGTTTTTT-------------------------------------------------------------------------------------------------------------------------------------------------------------------------------------CCCTAGGCCTGGCGGA-TTGTAAACTAAAGCTCT-CGAGTAGTTT-GGCTAGCCCAGTAATCAAG--TTCTCTGGAAAGGGACGACAAAGAGGGTG-AAATCCCCGTTTTTGGCTGGAGCA-TAGTCTTGCGTTT-GCTTGGAAGCGAAGAGTCAGGTTGTTTGGTATTGCAGCCTAAAGCTGGAGGTAAATCTCTCCTAAAGCTAAATATTGACGAAAGACCGATAGCGAACAAGTACCGTGAGGGAAAGATGAAAAGCACCTTGAAAAGGGGGTC-AAAAAGTACGTGAAATTGCTGAAAGG-GAACCGTATGAAATCAGCCTGTCCCTTTGGTAATCAACCTGGACTTTGGTCTGGGTGCAC---TTGCCAGTGGGTACAGCCTGCGACAATTTGATT-TGGGGGAAAAAATCAGGGGGAATGTGGCCTCGGC-TTCG-GTCGTGGTGTTATAGCCCTTTGAAAAATACCCTGGGTTGGATTGAGGACTGCAGCGAG-CC-CTTT--TGGGGGATGA--ACTGT-GGGCGCTTGGTTCGT-GTTGGGAGGAAATCTCTACT-TTGGGTAGTGTTCTTCCAGCATGGGCCAAC-CCGCCTACTTTT-TCTTTTTCTCGCTTAGGTCGCAGGCCTAATGATTT-TATATGAC-CCGTCTTGAAACACGGACCAAGGAGTCCACCATAGTTGCGAGTCTTTGGGTGTAAAAACCCATAGGCGGAAGGAAACTGACCTAGATATGAAGGC-CGC-AAGGCTGGCAATATCCTCCAGCGAGGACG-TTTTATACTGAATTGACTGAGAGAAAGCACCTATGATGGGACCCGAAAGATGGTGAACT-ATACTTG-AATAGGGTGAAG-CCAG-----A---------------------------------------------------------------------------CCCTAGGCCTGGCGGA-TTGTAAACTAAAGCTCT-CGAGTAGTTT-GGCTAGCCCAGTAATCAAG--TTCTCTGGAAAGGGACGACAAAGAGGGTG-AAATCCCCGTTTTTGGCTGGAGCA-TAGTCTTGCGTTT-GCTTGGAAGCGAAGAGTCAGGTTGTTTGGTATTGCAGCCTAAAGCTGGAGGTAAATCTCTCCTAAAGCTAAATATTGACGAAAGACCGATAGCGAACAAGTACCGTGAGGGAAAGATGAAAAGCACCTTGAAAAGGGGGTC-AAAAAGTACGTGAAATTGCTGAAAGG-GAACCGTATGAAATCAGCCTGTCCCTTTGGTAATCAACCTGGACTTTGGTCTGGGTGCAC---TTGCCAGTGGGTACAGCCTGCGACAATTTGATT-TGGGGGAAAAAATCAGGGGGAATGTGGCCTCGGC-TTCG-GTCGTGGTGTTATAGCCCTTTGAAAAATACCCTGGGTTGGATTGAGGACTGCAGCGAG-CC-CTTT--TGGGGGATGA--ACTGT-GGGCGCTTGGTTCGT-GTTGGGAGGAAATCTCTACT-TTGGGTAGTGTTCTTCCAGCATGGGCCAAC-CCGCCTACTTTT-TCTTTTTCTCGCTTAGGTCGCAGGCCTAATGATTT-TATATGACC-CGTCTTGAAACACGGACCAAGGAGTCCACCATAGTTGCGAGTCTTTGGGTGTAAAAACCCATAGGCGGAAGGAAACTGACCTAGATATGAAGGC-CGC-AAGGCTGGCAATATCCTCCAGCGAGGACG-TTTTATACTGAATTGACTGAGAGAAAGCACCTATGATGGGACCCGAAAGATGGTGAACT-ATACTTG-AATAGGGTGAAG-CCAGAG----------------------------------------------------------------------------------------------------------------------------------------------------------------------------------------------------------------------------------------------------------------------------------------------------------------------------------------------------------------------------------------------------------------------------------------------------------------------------------------------------------------------------------------------------------------------------------------------------------------------------------------------------------------------------------------------------------------------------------------------------------------------GGTCAAACCCGTGAACACGCTTTGTTGGCCTTCACCCTCGGTGTCCGTCAATTGATTGTTGCTATCAACAAGATGGATTCCACCAAGTGGTCCGAACAACGTTTCAACGAAATCATCAAGGAAGTCTCTGGTTTCATCAAGAAGATCGGTTTCAACCCCAAGTCTGTCCCCTTCGTCCCCATCTCTGGCTGGCACGGTGACAACATGTTGGAAGAATCTAACAACATGCCCTGGTACAAGGGATGGAACAAGGAAACCAAGGCCGGTGCCAAGTCTGGTAAGACTCTCTTGGATGCCATCGATGCTATTGATCCTCCTCAACGTCCTTCCGACAAGCCCCTCCGTCTCCCTCTTCAAGATGTGTACAAGATCGGTGGTATTGGTACTGTCCCCGTTGGTCGTGTCGAAACTGGTGTCATCAAGGCTGGTATGGTCGTCACCTTCGCTCCCGCTAACGTCACCACTGAAGTCAAGTCCGTCGAAATGCATCACGAACAATTGGTTGAAGGTCTCCCCGGTGACAACGTCGGTTTCAACGTCAAGAACGTCTCTGTCAAGGATATCCGTCGTGGTAACGTCTGTTCCGACTCCAAGAACGACCCCGCCAAGGAATCTGGCTCCTTCACTGCCCAAGTCATTGTCCTCAACCACCCTGGTCA------------------------------------------------TGGTATTGTGCTCGATT-CTGGTGATGGTGTTACCCACACTGTGCCC-ATCTATGAAGGTTATGCTC--TCCCCCACGCTATC-TTGCG-TTTGGATATGGCT--GGTCGTGACTTGACTGACTACTTGATGCGCATCTTGGCTGAACGTGGTCACTCCTTCACCACCACTGCTGAACGTGAAATTGTCCGTGATATCAAGGAAAAGCTCTGTTATACCGCTCTCGACTTTGAACAAGAAATGC-AAACCGCTGCCCAATCCTCTGCTCTCGAAAAGTCTTATGAATTGCCT-GATGGTCAAGTCATCACTGTTGGT-AATGAACG-TTTCCGTGCC-CCT--GAAG-CTCTC-TTCCGTCCTTC-CCTCCT-TGGC-C--TTGAATCTT--CTGGTAT-TCATG-AAACTAC-TTACAAC-TCTATCATG-AAGTGTGATGT-GGATAT-TCGTAAGGA--TTTGT
>AbsidiaoblongisporaCGMCC316061
TTAAAAATGC---------------------CGGCTCCCTTTCCTCTAGGATGGGGT-------GGCTTCATTTTTTCCTGTG------------CTCTG------TTTATG----------------------------------------AATGGGGTGGCCCAAGCAATTTTATATTGCTCGGGT---------------CATTCCG------------------------------CCCTG-----------------GGTATGATT------------------------------------TTCTTTCCTT--TGGGA---------------AAAT----AAAATCTGCCCAGTAGATCTCTACTCCTTTACTGGGGTCTG-------ATCTTT--TTTTGACT-------ATTT-------TGACTGAACTTTACT-------------------------GTTGTTAAAAC---TTA-AACAACTTTCAGCAATGGATCTCTCGGCTTTCGTATCGATGAAGAACGCAGCAAATCGCGATATGTAGTGTGACTTGCCTATAGTGAATCATCAAATCTTTGAACGCATCTTGCACCCTTGGGTATTCCTGGGGGTACGCCTGTTTCAGTATCATTTTTATCT-----TCTCTTGGCCCCATC------TTGTGTGGAG--------CAAAAAGGGAAAAAATC---ATAACTGGCCTCCGC---------------------TCCCTT---------------GGGAGCTGGCGGCTAAAAT----ACTTTGGGTC--------------TTTTGGACTGGATCTAGC-------C-CTTTG------GT-AAGTTAACTCTG-----CGCAAAGAATTT------------AGGCCGGTCTCTT--------TAAAAAGGACCCCATATCAA---------------------------CACTCTTGATCTG-AAATC-AGGCGGGAAGTAACGGCG-AGTG-AACAGGG-AAAAGCTCAAAGTCGGAACC-TCCTGGCCCCTAGGCCTGGCGGA-TTGTAAACTAAAGCTTT-CGAGTAGCTC-GGCTAGCCCGGTAAATAAG--TTCTCTGGAAAGGGACGACATGGAGGGTG-AAATCCCCGTCTTTGGCCGGAGCA-TAGTCCAGCGTTT-GCTTGGAAGTGAAGAGTCAGGTTGTTTGGTATTGCAGCCTAAAGTTGGAGGTAAATCTCTCCTAAAGCTAAATATTGACGAAAGACCGATAGCGAACAAGTACCGTGAGGGAAAGATGAAAAGCACTTTGAAAAGAGGGTC-AAAAAGTACGTGAAATTGCTGAAAGG-GAACCGTATGAAATCAGCTTGACTTTTTGGTAATCAACCTGGGTCTCGACCTGGGTGCAC---TTGCCAGTGAGT-TAGCCTGCGACAATTTGATT-TGGGGGAAAAAATTAGAGAGAATGTGGCCTTGAC-TTCGTGTGGAGGTGTTATAGCTCTTTAAAAAATACCCTGGATTGGATTGAGGACTGCAGCAAG-CC-TTTT-----GGGATGA--ACTGT-GGGCGCTTGGTTACC-TACCAAAGAAAATCTCTGCT-TCGGGTGGTGTTTTTTGATAGGTGGCCAAC-TCGCTTACTTTT-TCTTTTTCTTGCTTAGGTCGCAGGCATAATGATTT-TATATGAC-CCGTCTTGAAACACGGACCAAGGAGTCCACCATAGTTGCGAGTCTTTGGGTGTAAAAACCCATAGGCGAAAGGAAACTGACCAAGATATGAAGGC-TTT-ACGGCTGGCAATATCCTCCAGCGAAGACG-TTTTATACTGAATTGACTGAGAGAAAGCAACTATGATGGGACCCGAAAGATGGTGAACT-ATACTTG-AATAGGGTGAAG-CCAG-----ACCCTAGTAACGGCG-AGTG--------AACAGGG-A------------AAAGCTCAAAGTCGGAACC-TCCTGGCCCCTAGGCCTGGCGGA-TTGTAAACTAAAGCTTT-CGAGTAGCTC-GGCTAGCCCGGTAAATAAG--TTCTCTGGAAAGGGACGACATGGAGGGTG-AAATCCCCGTCTTTGGCCGGAGCA-TAGTCCAGCGTTT-GCTTGGAAGTGAAGAGTCAGGTTGTTTGGTATTGCAGCCTAAAGTTGGAGGTAAATCTCTCCTAAAGCTAAATATTGACGAAAGACCGATAGCGAACAAGTACCGTGAGGGAAAGATGAAAAGCACTTTGAAAAGAGGGTC-AAAAAGTACGTGAAATTGCTGAAAGG-GAACCGTATGAAATCAGCTTGACTTTTTGGTAATCAACCTGGGTCTCGACCTGGGTGCAC---TTGCCAGTGAGT-TAGCCTGCGACAATTTGATT-TGGGGGAAAAAATTAGAGAGAATGTGGCCTTGAC-TTCGTGTGGAGGTGTTATAGCTCTTTAAAAAATACCCTGGATTGGATTGAGGACTGCAGCAAG-CC-TTTT-----GGGATGA--ACTGT-GGGCGCTTGGTTACC-TACCAAAGAAAATCTCTGCT-TCGGGTGGTGTTTTTTGATAGGTGGCCAAC-TCGCTTACTTTT-TCTTTTTCTTGCTTAGGTCGCAGGCATAATGATTT-TATATGACC-CGTCTTGAAACACGGACCAAGGAGTCCACCATAGTTGCGAGTCTTTGGGTGTAAAAACCCATAGGCGAAAGGAAACTGACCAAGATATGAAGGC-TTT-ACGGCTGGCAATATCCTCCAGCGAAGACG-TTTTATACTGAATTGACTGAGAGAAAGCAACTATGATGGGACCCGAAAGATGGTGAACT-ATACTTG-AATAGGGTGAAG-CCAGAG---------------------------------------------------------------------------------------------------------------------------------------------------------------------------------------------------------------------------------------------------------------------------------------------------------------------------------------------------------------------------------------------------------------------------------------------------------------------------------------------------------------------------------------------------------------------------------------------------------------------------------------------------------------------------------------------------------------------------------------------------------------------------------------------------------------------------------------------------------------------------------------------------------------------------------------------------------------------------------------------------------------------------------------------------------------------------------------------------------------------------------------------------------------------------------------------------------------------------------------------------------------------------------------------------------------------------------------------------------------------------------------------------------------------------------------------------------GTTTCCATTCAAGCTGTCTTGTCTCT-TTACGCTTCCGGTCGTACTACTGGTATTGTGCTCGATT-CTGGTGATGGTGTGACCCACACTGTTCCT-ATCTATGAAGGTTACGCTC--TCCCCCATGCTATC-TTGCG-TTTGGATATGGCT--GGTCGTGATTTGACTGATTACTTGATGCGCATCTTGGCTGAACGTGGTCACTCCTTCACTACCACTGCTGAACGTGAAATTGTCCGTGATATCAAGGAAAAGCTCTGTTATACCGCTCTCGACTTTGAACAAGAAATGC-AAACTGCTGCCCAATCCTCTGCTCTCGAAAAGTCCTATGAATTGCCC-GATGGTCAAGTCATCACTGTTGGT-AACGAACG-ATTCCGTGCT-CCT--GAAG-CTCTC-TTCCAACCTTC-CTTCCT-CGGT-C--TTGAATCTG--CTGGTAT-TCACG-AAACTAC-TTACAAC-TCTATCATG-AAGTGTGATGT-GGATAT-TCGTAAGGA--TTTGT
>AbsidiaovalisporaCGMCC316019
TTAAAAATGT-----------------AGAGCGGGTTCGCCCA---------------------ACCTCTTTTTTATTCTGTG------------CACTG------TTTTTT----------------------------------------GTTGGAGGGAAGCGA------------------------------------TTCCCAA-------------------------CAACCCCCTG-----------------GGTCAAGGTG-----------------------------------ATTTTTCTTT--CGAGA---------------TCAA---TTTATCTGACCCAGCGTCCTTCTGG------------------------ACACTA--TTAT-ACT-------ATTAAA-----CGACTGAAC----CAACAA-GAAA----------------TTTGTTAACA----ATA-AACAACTTTCAGCAATGGATCTCTCGGCTTTCGTATCGATGAAGAACGCAGCAAATCGCGATATGTAGTGTGATCTGCCTATAGTGAATCATCAAATCTTTGAACGCATCTTGCACCTCTGGGTATTCCTGGAGGTACGCCTGTTTCAGTATCATTTTAT-CT-----TCTCT--CCTCTTCA---------TTGAGGT---------------TGGAAAAATC---ACTACTGG-CCTTGAGATTGGGAGCTTGC-------TCCTCA-------------------CTTCTAGGCTTAAAT---TCGGCTAGTTT----------------TTAAATGACTGGTAGT----TACC-TTTTG------GT-AG-TTCATTCTG-----CTAAAGTA----------------AACTCTACTCTCT--------CATTCATACTAAACACCTTAT--------------------------ACACCTTGATCTG-AAATC-AGGCGGGA---------------------------------------------------------------------TTGTAAACTAAAGCTTT-CGAGTAGTTT-GGCTGGCCCAGTAAATAAG--TTCTCTGGAAAGGGACGACAAAGAGGGTG-AAATCCCCGTTTTTGGCTGGAGCA-TAGTCTTGCGTTT-GCTTGGAAGTGAAGAGTCAGGTTGTTTGGTATTGCAGCCTAAAGTTGGAGGTAAATCTCTCCTAAAGCTAAATATTGACGAAAGACCGATAGCGAACAAGTACCGTGAGGGAAAGATGAAAAGCACCTTGAAAAGGGGGTC-AAAAAGTACGTGAAATTGCTGAAAGG-GAACCGTATGAAATCAGCCTGTCTCTTTGGTAATCAACCTGGGCTTCGGCCTGGGTGCAC---TTGCCAGTGAGTACAGCCTACGACAATTTGATT-TGAGGGAAAAAATCAGGGGGAATGTGGCCTCGGC-TTCG-GTTGAGGTGTTATAGCCCTTTGAAAAATACCTTGGATTGGATTGAGGACTGCAGCGGG-CC-ATTT-----GGGATGA--ACTGT-GGGTGCTTGTCTGTG-ACTAGGAAGAAATCTCTATC-TCTGGTAGTGTCTTTCTAGTCGTGGTCAAC-TCGCCTACTTTT-TCTTTATCTCGCTTAGGTCGTAGGCATAATGATTT-TATATGAC-CCGTCTTGAAACACGGACCAAGGAGTCCACCATAGTTGCGAGTCTTTGGGTGTAGAAACCCATGGGCGTAAGGAAACTGACCAAGATATGAAGGC-TGT-ATGGCTGGCAATATCCTCCAGCGAGGACG-TTTTATACTGAATTGACTGAGAGAAAGCAATTATGATGGGACCCGAAAGATGGTGAACT-ATACTTG-AATAGGGTGAAG-CCAG-----A--------------------------------------------------------------------------------------------TTGTAAACTAAAGCTTT-CGAGTAGTTT-GGCTGGCCCAGTAAATAAG--TTCTCTGGAAAGGGACGACAAAGAGGGTG-AAATCCCCGTTTTTGGCTGGAGCA-TAGTCTTGCGTTT-GCTTGGAAGTGAAGAGTCAGGTTGTTTGGTATTGCAGCCTAAAGTTGGAGGTAAATCTCTCCTAAAGCTAAATATTGACGAAAGACCGATAGCGAACAAGTACCGTGAGGGAAAGATGAAAAGCACCTTGAAAAGGGGGTC-AAAAAGTACGTGAAATTGCTGAAAGG-GAACCGTATGAAATCAGCCTGTCTCTTTGGTAATCAACCTGGGCTTCGGCCTGGGTGCAC---TTGCCAGTGAGTACAGCCTACGACAATTTGATT-TGAGGGAAAAAATCAGGGGGAATGTGGCCTCGGC-TTCG-GTTGAGGTGTTATAGCCCTTTGAAAAATACCTTGGATTGGATTGAGGACTGCAGCGGG-CC-ATTT-----GGGATGA--ACTGT-GGGTGCTTGTCTGTG-ACTAGGAAGAAATCTCTATC-TCTGGTAGTGTCTTTCTAGTCGTGGTCAAC-TCGCCTACTTTT-TCTTTATCTCGCTTAGGTCGTAGGCATAATGATTT-TATATGACC-CGTCTTGAAACACGGACCAAGGAGTCCACCATAGTTGCGAGTCTTTGGGTGTAGAAACCCATGGGCGTAAGGAAACTGACCAAGATATGAAGGC-TGT-ATGGCTGGCAATATCCTCCAGCGAGGACG-TTTTATACTGAATTGACTGAGAGAAAGCAATTATGATGGGACCCGAAAGATGGTGAACT-ATACTTG-AATAGGGTGAAG-CCAGAG--------------------------------------------------------------------------------------------------------------------------------------------------------------------------------------------------------------------------------------------------------------------------------------------------------------------------------------------------------------------------------------------------------------------------------------------------------------------------------------------------------------------------------------------------------------------------------------------------------------------------------------------------------------------------------------------------------------------------------------------------------------------------------------------------------------------------------------------------------------------------------------------------------------------------------------------------------------------------------------------------------------------------------------------------------------------------------------------------------------------------------------------------------------------------------------------------------------------------------------------------------------------------------------------------------------------------------------------------------------------------------------------------------------------------------------------------------------------------------------------------------------------------------------------------------------------------------------------------------------------------------------------------------------------------------------------------------------------------------------------------------------------------------------------------------------------------------------------------------------------------------------------------------------------------------------------------------------------------------------------
>AbsidiapanacisoliSYPF7183
TTAGAAATGA--------------------AGGGGCTTCCTTTAATAGGGGGGGCT--------TCTATACTCTATTTCTGTG------------CACTG------TTTTTT----------------------------------------TTTTTTAGGTTAAC-------------------------------------CCTCCTT--------AGGGGGGAGTTTTCCTAATACCCCCTG-----------------GGTAGCCTTTTTG--------------------------------TTTTTTCCCT--AGGGA---------------AAAA----ATGAACTACCCAGTC---------------------------------AAAATA--TTAT-ACT-------ATTTC------TGACTGAAC----CTAACA-AAAA----------------ATTGTTAACTAT--ATA-AACAACTTTCAGCAATGGATCTCTCGGCTTTCGTATCGATGAAAAACGCAGCAAATCGCGATATGTAGTGTGATCTGCCTATAGTGAATCATCAAATTTTTGAACGCATCTTGCACTCTTGGGTATTCCTGAAAGTACGCCTGTTTCAGTATCATTTTAA-CC-----TTTTC--CTCGGTCA------TTTATTGACT------------AGGAAAAAAAATA---ACTATTGGCCCTGAAAAAA-----------------TTTACT------------------TCTTCACGGCTTAAAT------CCTCGGTC--------------AGTTTGGCT---GGTAAT----TACC-TTTTG------GTAAATTTTTCTCTT-----CTAAAAGT----------------AACCCTATCCAAC--------CTTATTTGGCCCAACTCAA----------------------------CCATCTTGATCTG-AAATC-AGGCGGGAAGTAACGGCG-AGTG-AACAGGG-AAAAGCTCAAAGTTGGAACC-TCCTGG-CCTTAGGTCTGGCGGA-TTGTAAACTAAAGCTCT-AGAGTAGTTT-GGCTGGCCCGGTAAAAAAG--TTCTCTGGAAAGGGACGACAAAGAGGGTG-AAATCCCCGTTTTTGGCCGGAGCA-TAGTCTCACGTTT-GCTCTTTAGCGAAGAGTCAGGTTGTTTGGTATTGCAGCCTAAAGTTGGAGGTAAATCTCTCCTAAAGCTAAATATTGACGAAAGACCGATAGCGAACAAGTACCGTGAGGGAAAGATGAAAAGCACCTTGAAAAGGGGGTC-AAAAAGTACGTGAAATTGCTGAAAGG-GAACGGTATGAAATCAGACTGTCTTTTTGGTAATCAGCCTGGGCTTTGGCCTGGGTGCAC---TTGCCAGTAAGTACAGCCTACGACAATTTGAAG-CGTGGGAAAAAATCAGGGGGAATGTGGCCTCGGC-TTCG-GCGGAGGTGTTATAGCCCCTTGAAAAATACCATGCTTTGGATTGAGGACTGCAGTGAG-CC-ATTA-----GGGATGA--ACTGT-AGGCGCTTAGTTTCG-GTAAGGAAGGAATCTCTGCT-TCGGGTGGTGCCTTTTTTCTCGGGATTAAC-CCGTTTACTTTT-TCTTTTTCTCGCTTAGGTCGTAGGCATAATGATTT-TATATCAC-CCGTCTTGAAACACGGACCAAGGAGTCCACCATGATTGCGAGTCTTTGGGTGTAGAAACCCATGGGCGGAAGGAAACTGACCAAGATATGAAGGCG----CAAGCTGGCAATATCCTCCAGCGAGGACG-TTTTATACTGAATTGACTGAGAGAAAGCAATTATGATGGGACCCGAAAGATGGTGAACT-ATACTTG-AATAGGGTGAAG-CCAG-----ACCCCAGTAACGGCG-AGTG--------AACAGGG-A------------AAAGCTCAAAGTTGGAACC-TCCTGG-CCTTAGGTCTGGCGGA-TTGTAAACTAAAGCTCT-AGAGTAGTTT-GGCTGGCCCGGTAAAAAAG--TTCTCTGGAAAGGGACGACAAAGAGGGTG-AAATCCCCGTTTTTGGCCGGAGCA-TAGTCTCACGTTT-GCTCTTTAGCGAAGAGTCAGGTTGTTTGGTATTGCAGCCTAAAGTTGGAGGTAAATCTCTCCTAAAGCTAAATATTGACGAAAGACCGATAGCGAACAAGTACCGTGAGGGAAAGATGAAAAGCACCTTGAAAAGGGGGTC-AAAAAGTACGTGAAATTGCTGAAAGG-GAACGGTATGAAATCAGACTGTCTTTTTGGTAATCAGCCTGGGCTTTGGCCTGGGTGCAC---TTGCCAGTAAGTACAGCCTACGACAATTTGAAG-CGTGGGAAAAAATCAGGGGGAATGTGGCCTCGGC-TTCG-GCGGAGGTGTTATAGCCCCTTGAAAAATACCATGCTTTGGATTGAGGACTGCAGTGAG-CC-ATTA-----GGGATGA--ACTGT-AGGCGCTTAGTTTCG-GTAAGGAAGGAATCTCTGCT-TCGGGTGGTGCCTTTTTTCTCGGGATTAAC-CCGTTTACTTTT-TCTTTTTCTCGCTTAGGTCGTAGGCATAATGATTT-TATATCACC-CGTCTTGAAACACGGACCAAGGAGTCCACCATGATTGCGAGTCTTTGGGTGTAGAAACCCATGGGCGGAAGGAAACTGACCAAGATATGAAGGCG----CAAGCTGGCAATATCCTCCAGCGAGGACG-TTTTATACTGAATTGACTGAGAGAAAGCAATTATGATGGGACCCGAAAGATGGTGAACT-ATACTTG-AATAGGGTGAAG-CCAGAGATAGAGGCTTACAATGGCTACCACGGGTAACGGGGAATTAGGGTTCGATTCCGGAGAGGGAGCCTGAGAAACGGCTACCACATCCAAGGAAGGCAGCAGGCGCGCAAATTACCCAATCCCAATTCGGGGAGGTAGTGACAATAAATAACAATGCTGGGCCTTTTGGCCTAGCAATTGGAATGAGTACAATTTAAATCCCTTAACGAGGATCAATTGGAGGGCAAGTCTGGTGCCAGCAGCCGCGGTAATTCCAGCTCCAAAAGCGTATATTAAAGTTGTTGCAGTTAAAACGTCCGTAGTCGAATTTACGCCAGGT--ATTGGCCCCGCCGGTTCTTCATTGAGCTGGATTGGTGGTCAGTCC--GGCGATAAAGTCTGGCTGATAGGGTGGTTGGCTTCGGCCGGCTGTCTTTCCTCGCCAGGCGTATTACCATGAGCAAATCAGAATGCTCAAAGTAGGCCTACGCGCCTGAATGTGTTAGCATGGAATAATAAAATAGGACTCGAGTCTTGTTTTGTTGGTTTACTTGACATTGAGAAATGATGAATAGGAACGGTTGGGGGCATTTGTATTTGGCCGCTAGAGGTGAAATTCTTGGATTGGCCGAAGACAAACTACTGCGAAAGCATTTGACCCAGGACGTTTTCATTGATCAGGGACTAAAGTTGAGGGATCGAAGACGATTAGATACCGTCGTAGTCTTAACCACAAACTATGCCGACTAGCGATTGGGCCTTGACGGTCAAACCCGTGAACACGCTTTGTTGGCTTTCACCCTCGGTGTCCGTCAATTGATCGTTGCTATCAACAAGATGGATTCCACCAAGTGGTCCGAACAACGTTTCAACGAAATCATCAAGGAAGTTTCTGGTTTCATCAAGAAGATCGGCTTCAACCCCAAGTCTGTCCCCTTCGTCCCCATCTCTGGTTGGCACGGTGACAACATGTTGGAAGAATCTACCAACATGCCCTGGTACAAGGGATGGAACAAGGAAACCAAGGCCGGTGCCAAGTCTGGTAAGACTCTCTTGGATGCCATTGATGCCATTGACCCCCCTAGCCGTCCTTCCGACAAGCCCCTCCGTCTCCCTCTTCAAGATGTTTACAAGATCGGTGGTATTGGTACTGTCCCCGTTGGTCGTGTCGAAACTGGTGTCATCAAGGCCGGTATGGTCGTCACCTTCGCTCCTGCTAACGTGACCACTGAAGTCAAGTCCGTTGAAATGCATCACGAACAATTGGTTGAAGGTCTCCCCGGTGACAACGTTGGTTTCAACGTCAAGAACGTCTCCGTCAAGGATATCCGTCGTGGTAACGTCTGTTCCGACTCCAAGAACGACCCCGCCAAGGAATCTGGTTCCTTCACTGCCCAAGTCATTGTCCTTAACCACCCTGGTCA-----------------------------------------------------------------------------------------------------------------------------------------------------------------------------------------------------------------------------------------------------------------------------------------------------------------------------------------------------------------------------------------------------------------------------------------------------------------------------------------------------------------------------------
>AbsidiapararepensXY00631
----------------------------------------------------------------------------------------------------------CTCCTG--------------------------------------------------------------------------------------------------------------------------------CCCTG-----------------GGTATTGCT------------------------------------CTTTTTCCTT--TGGGA---------------AGAA---ATCAGCTTGCCC--------------------------------------TATTA--ATAT-ACT-------ATTC-------TGACTGAAC---TAAAACA-GAAA----------------ATTGTTTAACAT--ATA-AACAACTTTCAGCAATGGATCTCTCGGCTTTCGTATCGATGAAGAACGCAGCAAATCGCGATATGTAGTGTGATCTGCCTATAGTGAATCATCAAATCTTTGAACGCATCTTGCACCCTTGGGTATTCCTGAGGGTACGCCTGTTTCAGTATCATTTTAA-CT-----TCATCTCCTTTCGAG------------GGTT---------------TGAAAAAATC---ACTACTGGCCACTGAGTAC-----------------TCTTTG---------------AGTATTTCTCGGCTGAAAT---AATCTTATGGT----------TTCCCTTATGACTGGGGGCAAT----TACC-CTTTG------GTAGAATTTATTTTT-----TACAAAAGAAAAAATTG-------AAGCCAGTCTAGA--------AACTATACCTTTAACCCAA----------------------------AAACCTTGATCTG-AAATC-AGGCGGGA-------------------------------------------------------------------------------------T-CGAGTAGTTC-GGCTAGCCTGGTAAAAAG---TTCTCTGGAAAGGGACGACATAGAGGGTG-AAATCCCCGTCTTTGGCCAGAGCA-TAGTCCAACGTTT-GCTTGGAAGTGAAGAGTCAGGTTGTTTGGTATTGCAGCCTAAAGCTGGAGGTAAATCTCTCCTAAAGCTAAATATTGACGAAAGACCGATAGCGAACAAGTACCGTGAGGGAAAGATGAAAAGCACTTTGAAAAGAGGGTC-AAAAAGTACGTGAAATTGCTGAAAGG-GACCCGTATGAAATCAGCTTGTCTCTTTGGTAATCAACCTGGACTTTGGTCTGGGTGCAC---TTGCCAGTGAGTACAGCCTGCGACAATTCGGCG-CGAAGGAAAAAATTAGAGGGAATGTGGCCTCAGC-TTCG-GTTGAGGTGTTATAGCCCTTTGAAAAATACTTTGCTCTGGATTGAGGACTGCAGCGAG-CC-ATTT-----GGGATAG--ACTGT-GGGCGCTTTGTTTGG-ACTGGGAGGAAATTTCTATC-TCTGGTAGTGTTCTTTTAGTACAGGTAAAC-TCGCCTACTTTT-CTTTTTTCTCGCTTAGGTCGTAGGCATAATGATTT-TATATGAC-CCGTCTTGAAACACGGACCAAGGAGTCCACCATCATTGCGAGTCTTTGGGTGTAGAAACCCATGGGCGGAAGGAAACTGACCAAGATATGAAGCCTTC--ACCGGTGGCAATATCCTCCAGCAAGGACGTTTTTATACTGAACTGACTGAGAGAAAGCAATGATGATGGGACCCGAAAGATGGTGAACT-ATACTTG-AATAGGGTGAAG-CCAGAT------------------------------------------------------------------------------------------------------------------CGAGTAGTTC-GGCTAGCCTGGTAAAAAG---TTCTCTGGAAAGGGACGACATAGAGGGTG-AAATCCCCGTCTTTGGCCAGAGCA-TAGTCCAACGTTT-GCTTGGAAGTGAAGAGTCAGGTTGTTTGGTATTGCAGCCTAAAGCTGGAGGTAAATCTCTCCTAAAGCTAAATATTGACGAAAGACCGATAGCGAACAAGTACCGTGAGGGAAAGATGAAAAGCACTTTGAAAAGAGGGTC-AAAAAGTACGTGAAATTGCTGAAAGG-GACCCGTATGAAATCAGCTTGTCTCTTTGGTAATCAACCTGGACTTTGGTCTGGGTGCAC---TTGCCAGTGAGTACAGCCTGCGACAATTCGGCG-CGAAGGAAAAAATTAGAGGGAATGTGGCCTCAGC-TTCG-GTTGAGGTGTTATAGCCCTTTGAAAAATACTTTGCTCTGGATTGAGGACTGCAGCGAG-CC-ATTT-----GGGATAG--ACTGT-GGGCGCTTTGTTTGG-ACTGGGAGGAAATTTCTATC-TCTGGTAGTGTTCTTTTAGTACAGGTAAAC-TCGCCTACTTTT-CTTTTTTCTCGCTTAGGTCGTAGGCATAATGATTT-TATATGACC-CGTCTTGAAACACGGACCAAGGAGTCCACCATCATTGCGAGTCTTTGGGTGTAGAAACCCATGGGCGGAAGGAAACTGACCAAGATATGAAGCCTTC--ACCGGTGGCAATATCCTCCAGCAAGGACGTTTTTATACTGAACTGACTGAGAGAAAGCAATGATGATGGGACCCGAAAGATGGTGAACT-ATACTTG-AATAGGGTGAAG-CCAGAG--------------------------------------------------------------------------------------------------------------------------------------------------------------------------------------------------------------------------------------------------------------------------------------------------------------------------------------------------------------------------------------------------------------------------------------------------------------------------------------------------------------------------------------------------------------------------------------------------------------------------------------------------------------------------------------------------------------------------------------------------------------------------------------------------------------------------------------------------------------------------------------------------------------------------------------------------------------------------------------------------------------------------------------------------------------------------------------------------------------------------------------------------------------------------------------------------------------------------------------------------------------------------------------------------------------------------------------------------------------------------------------------------------------------------------------------------------------------------------------------------------------------------------------------------------------------------------------------------------------------------------------------------------------------------------------------------------------------------------------------------------------------------------------------------------------------------------------------------------------------------------------------------------------------------------------------------------------------------------------------
>AbsidiapararepensXY00615
-----------------------------------------------------------------------------------------------TCCTG--------------------------------------------------------------------------------------------------------------------------------------------CCCTG-----------------GGTATTGCT------------------------------------CTTTTTCCTT--TGGGA---------------AGAA---ATCAGCTTGCCC--------------------------------------TATTA--ATAT-ACT-------ATTC-------TGACTGAAC---TAAAACA-GAAA----------------ATTGTTTAACAY--ATA-AACAACTTTCAGCAATGGATCTCTCGGCTTTCGTATCGATGAAGAACGCAGCAAATCGCGATATGTAGTGTGATCTGCCTATAGTGAATCATCAAATCTTTGAACGCATCTTGCACCCTTGGGTATTCCTGAGGGTACGCCTGTTTCAGTATCATTTTAA-CT-----TCATM--TCCTTTCG-----------AGGGT--------------TTGAAAAAATC---ACTACTGGCCATTGAGTAC-----------------TTTATT----------------GTGCTTCTCGGCTGAAAT---AATCTTATGGT----------TTCCCTTATGACTGGGGGCAAT----TACC-CTTTG------GT-AGAATTCATTTT-----TTACAA---AAGAAAA--------AATTGAAGCCAGT--------CTAGAAGTCTATACTTTAACCCAA-----------------------AAACCTTGATCTG-AAATC-AG---------------------------------------------------------------------------------------------------------------------------------------------------------------------------------------------------------------------------------------------------------------------------------------------------------------------------------------------------------------------------------------------------------------------------------------------------------------------------------------------------------------------------------------------------------------------------------------------------------------------------------------------------------------------------------------------------------------------------------------------------------------------------------------------------------------------------------------------------------------------------------------------------------------------------------------------------------------------------------------------------------------------------------------------------------------------------------------------------------------------------------------------------------------------------------------------------------------------------------------------------------------------------------------------------------------------------------------------------------------------------------------------------------------------------------------------------------------------------------------------------------------------------------------------------------------------------------------------------------------------------------------------------------------------------------------------------------------------------------------------------------------------------------------------------------------------------------------------------------------------------------------------------------------------------------------------------------------------------------------------------------------------------------------------------------------------------------------------------------------------------------------------------------------------------------------------------------------------------------------------------------------------------------------------------------------------------------------------------------------------------------------------------------------------------------------------------------------------------------------------------------------------------------------------------------------------------------------------------------------------------------------------------------------------------------------------------------------------------------------------------------------------------------------------------------------------------------------------------------------------------------------------------------------------------------------------------------------------------------------------------------------------------------------------------------------------------------------------------------------------------------------------------------------------------------------------------------------------------------------------------------------------------------------------------------------------------------------------------------------------------------------------------------------------------------------------------------------------------------------------------------------------------------------------------------------------------------------------------------------------------------------------------------------------------------------------------------------------------------------------------------------------------------------------------------------------------------------------------------------------------------------------------------------------------------------------------
>AbsidiapararepensXY05899
TGGATCATGC------------------GAAAGGTGCTCGTTTCTCTGTATGGAGGATCGGT--CAACAGATTTAATTCTGTG------------CACTG------TTTTTA----------------------------------------ATTGGGGGTTTCCTTAGGGAG------------------------------CCTCCTG------------------------------CCCTG-----------------GGTATTGCT------------------------------------CTTTTTCCTT--TGGGA---------------AGAA---ATCAGCTTGCCC--------------------------------------TATTA--ATAT-ACT-------ATTC-------TGACTGAAC---TAAAACA-GAAA----------------ATTGTTTAACAT--ATA-AACAACTTTCAGCAATGGATCTCTCGGCTTTCGTATCGATGAAGAACGCAGCAAATCGCGATATGTAGTGTGATCTGCCTATAGTGAATCATCAAATCTTTGAACGCATCTTGCACCCTTGGGTATTCCTGAGGGTACGCCTGTTTCAGTATCATTTTAA-CTTCATATCCTT-------------------TCGAGGG-------------TTTGAAAAAATC---ACTACTGGCCATTGAGTAC-----------------TTTATT----------------GTGCTTCTCGGCTGAAAT---AATCTTATGGT----------TTCCCTTATGACTGGGGGCAAT----TACC-CTTTG------GTAGAATTCATTTTT-----TACAAAAGAAAA------------AATTGAAGCCAGT--------CTAGAAGTCTATACTTTTAACCCAA----------------------AAACCTTGATCT--AAATC-AGGCGGGA---------------------------------------------------------------------------------------------------------------------------------------------------------------------------------------------------------------------------------------------------------------------------------------------------------------------------------------------------------------------------------------------------------------------------------------------------------------------------------------------------------------------------------------------------------------------------------------------------------------------------------------------------------------------------------------------------------------------------------------------------------------------------------------------------------------------------------------------------------------------------------------------------------------------------------------------------------------------------------------------------------------------------------------------------------------------------------------------------------------------------------------------------------------------------------------------------------------------------------------------------------------------------------------------------------------------------------------------------------------------------------------------------------------------------------------------------------------------------------------------------------------------------------------------------------------------------------------------------------------------------------------------------------------------------------------------------------------------------------------------------------------------------------------------------------------------------------------------------------------------------------------------------------------------------------------------------------------------------------------------------------------------------------------------------------------------------------------------------------------------------------------------------------------------------------------------------------------------------------------------------------------------------------------------------------------------------------------------------------------------------------------------------------------------------------------------------------------------------------------------------------------------------------------------------------------------------------------------------------------------------------------------------------------------------------------------------------------------------------------------------------------------------------------------------------------------------------------------------------------------------------------------------------------------------------------------------------------------------------------------------------------------------------------------------------------------------------------------------------------------------------------------------------------------------------------------------------------------------------------------------------------------------------------------------------------------------------------------------------------------------------------------------------------------------------------------------------------------------------------------------------------------------------------------------------------------------------------------------------------------------------------------------------------------------------------------------------------------------------------------------------------------------------------------------------------------------------------------------------------------------------------------------------------------------------------------
>AbsidiapararepensCCF6352
TTAAAAATGC----------------------GGCTGGCTCTCTTTGGAGGGTTGGT-------CAACAGATTTAATTCTGTG------------CACTG------TTTTTA----------------------------------------ATTGGGGGTTTCCTTAGGGAG------------------------------CCTCCTG------------------------------CCCTG-----------------GGTATTGCT------------------------------------CTTTTTCCTT--TGGGA---------------AGAA---ATCAGCTTGCCC--------------------------------------TATTA--ATAT-ACT-------ATTC-------TGACTGAAC---TAAAACA-GAAA----------------ATTGTTTAACAT--ATA-AACAACTTTCAGCAATGGATCTCTCGGCTTTCGTATCGATGAAGAACGCAGCAAATCGCGATATGTAGTGTGATCTGCCTATAGTGAATCATCAAATCTTTGAACGCATCTTGCACCCTTGGGTATTCCTGAGGGTACGCCTGTTTCAGTATCATTTTAA-CTTCATATCCTT-------------------TCGAGGG-------------TTTGAAAAAATC---ACTACTGGCCATTGAGTAC-----------------TTTATT----------------GTGCTTCTCGGCTGAAAT---AATCTTATGGT----------TTCCCTTATGACTGGGGGCAAT----TACC-CTTTG------GT-AGAATTCATTTT-----TTACAAAAGAAA---------------------------------------------------------------------------------------AAATTG-AAGCC-AGTCTAGAAGTAACGGCG-AGTG-AACAGGG-AAAAGCTCAAAGTTGGAACC-TCCTGG-CCCTAGGTCTGGCGGA-TTGTAAACTAAAGCTCT-CGAGTAGTTC-GGCTAGCCTGGTAAAAAAG--TTCTCTGGAAAGGGACGACATAGAGGGTG-AAATCCCCGTCTTTGGCCAGAGCA-TAGTCCAACGTTT-GCTTGGAAGTGAAGAGTCAGGTTGTTTGGTATTGCAGCCTAAAGCTGGAGGTAAATCTCTCCTAAAGCTAAATATTGACGAAAGACCGATAGCGAACAAGTACCGTGAGGGAAAGATGAAAAGCACTTTGAAAAGAGGGTC-AAAAAGTACGTGAAATTGCTGAAAGG-GAACCGTATGAAATCAGCTTGTCTCTTTGGTAATCAACCTGGACCTCGGTCTGGGTGCAC---TTGCCAGTGAGTACAGCCTGCGACAATTCGGCG-CGAAGGAAAAAATCRGGGGGAATGTGGCCTCAGC-TTCG-GTTGTGGTGTTATAGCCCTTTGAAAAATACTTTGCTCTGGATTGAGGACTGCAGCGAG-CC-ATTT-----GGGATAG--ACTGT-GGGCGCTTTGTTTGG-ACTGGGAGGAAATTTCTATC-TCTGGTAGTGTTCTTTCAGTTCGAGCAAAC-TCGCCTACTTTT-CTTTTTTCTCGCTTAGGTCGTAGGCATAATGATTT-TATATGAC-CCGTCTTGAAACACGGACCAAGGAGTCCACCATCATTGCGAGTCTTTGGGTGTAGAAACCCATGGGCGGAAGGAAACTGACCAAGATATGAAACCTTC--ACCGGTGGCAATATCCTCCAGCAAGGACG-TTTTATACTGAACTGACTGAGAGAAAGCAATGATGATGGGACCCGAAAGATGGTGAACT-ATACTTG-AATAGGGTGAAG-CCAG---------AAGTAACGGCG-AGTG--------AACAGGG-A------------AAAGCTCAAAGTTGGAACC-TCCTGG-CCCTAGGTCTGGCGGA-TTGTAAACTAAAGCTCT-CGAGTAGTTC-GGCTAGCCTGGTAAAAAAG--TTCTCTGGAAAGGGACGACATAGAGGGTG-AAATCCCCGTCTTTGGCCAGAGCA-TAGTCCAACGTTT-GCTTGGAAGTGAAGAGTCAGGTTGTTTGGTATTGCAGCCTAAAGCTGGAGGTAAATCTCTCCTAAAGCTAAATATTGACGAAAGACCGATAGCGAACAAGTACCGTGAGGGAAAGATGAAAAGCACTTTGAAAAGAGGGTC-AAAAAGTACGTGAAATTGCTGAAAGG-GAACCGTATGAAATCAGCTTGTCTCTTTGGTAATCAACCTGGACCTCGGTCTGGGTGCAC---TTGCCAGTGAGTACAGCCTGCGACAATTCGGCG-CGAAGGAAAAAATCRGGGGGAATGTGGCCTCAGC-TTCG-GTTGTGGTGTTATAGCCCTTTGAAAAATACTTTGCTCTGGATTGAGGACTGCAGCGAG-CC-ATTT-----GGGATAG--ACTGT-GGGCGCTTTGTTTGG-ACTGGGAGGAAATTTCTATC-TCTGGTAGTGTTCTTTCAGTTCGAGCAAAC-TCGCCTACTTTT-CTTTTTTCTCGCTTAGGTCGTAGGCATAATGATTT-TATATGACC-CGTCTTGAAACACGGACCAAGGAGTCCACCATCATTGCGAGTCTTTGGGTGTAGAAACCCATGGGCGGAAGGAAACTGACCAAGATATGAAACCTTC--ACCGGTGGCAATATCCTCCAGCAAGGACG-TTTTATACTGAACTGACTGAGAGAAAGCAATGATGATGGGACCCGAAAGATGGTGAACT-ATACTTG-AATAGGGTGAAG-CCAGAG--------------------------------------------------------------------------------------------------------------------------------------------------------------------------------------------------------------------------------------------------------------------------------------------------------------------------------------------------------------------------------------------------------------------------------------------------------------------------------------------------------------------------------------------------------------------------------------------------------------------------------------------------------------------------------------------------------------------------------------------------------------------------------------------------------------------------------------------------------------------------------------------------------------------------------------------------------------------------------------------------------------------------------------------------------------------------------------------------------------------------------------------------------------------------------------------------------------------------------------------------------------------------------------------------------------------------------------------------------------------------------------------------------------------------------------------------------------------------------------------------------------------------------------------------------------------------------------------------------------------------------------------------------------------------------------------------------------------------------------------------------------------------------------------------------------------------------------------------------------------------------------------------------------------------------------------------------------------------------------------
>AbsidiapernambucoensisURMBRA7219
--------------------------------------------------------------------------TATTCTGTG------------CNCAN------GTNTTA----------------------------------------TTAGGCTT-------------------------------------------CGGCCTG------------------------------CCCTG-----------------GGTGTATTCGC----------------------------------TTTTTTGCTT--CGGCA---------------GAAA---ATCCGGTCGCCC-------------------------------------AGATTA--TTAT-ACT-------ATTC-------TGACTGAAC----CAACAA-GAAA----------------TTTGTTAACA----ATA-AACAACTTTCAGCAATGGATCTCTCGGCTTTCGTATCGATGAAGAACGCAGCAAATCGCGATATGTAGTGTGACTTGCCTATAGTGAATCATCAAATCTTTGAACGCATCTTGCACCTCTGGGTATTCCTGGAGGTACGCCTGTTTCAGTATCATTTTAATCT-----TCTCT--TCAAATTT------ATTTTTGGAA---------------AGGAAAAATG---ACTATTGG-CCCCGAGCTTGAG--------------TTTTTA--------------CTCGGCTTCTAGGCTTAAAT---ATCTCTAGTTT---------------TTTGAACT---GGTAAT----TACC-TTTTG------GT-AGAATTTTCTGC-----TTCAAA------------------GCCCCTATCCAA--------------------------------------------------------TTCAATAAAACTA-AAAAA---------AGTAACGGCG-AGTG-AACAGGG-AAAAGCTCAAAGTTGGAATC-TCCTGG-TCTTAGATTAGGCGAA-TTGTAAACTAAAGCTCT-CGAGTAGTTC-GGCTAGCCTGGTAAACAAG--TTCTCTGGAAAGGGACGACAAAGAGGGTG-AAATCCCCGTTTTTGGCCGGAGCA-TAGTCTTGCGTTT-GCTCGGAAGCGAAGAGTCAGGTTGTTTGGTATTGCAGCCTAAAGTGGGAGGTAAATCTCTCCTAAAGCTAAATATTGACGAAAGACCGATAGCGAACAAGTACCGTGAGGGAAAGATGAAAAGCACCTTGAAAAGGGGGTC-AAAAAGTACGTGAAATTGCTGAAAGG-GAACCGTATGAAATCAGCTTGTCTCTTTAGTAATCAGTCTGGGCTTTGGCCTGGATGCAC---TTGCTAGTGAGT-CAGCCTACGACAGTTTGATT-TGGAGGAAAAAATCATGGAGAATGTGGCCTTGGC-TTCG-GTGGAGGTGTTATAGCTCTTTGAAAAATACTCTGGGTTGGACTGAGGACTGCAGCGAG-CC--TTC-----GGGATGG--ACTGT-GGGTGCTTGGCTTTT-GCTAGGAAAGAATCTCTGCT-TCGGGTGGTGCTTTTCTAGTAAGGGTCAAC-TCGCCTACTTTT-CCTTTTTCTCGCTTAGGTCGTAGGCATAATGATTT-TATACGAC-CC-----------------------------------------------------------------------------------------------------------------------------------------------------------------------------------------------------------------------------CCAGTAACGGCG-AGTG--------AACAGGG-A------------AAAGCTCAAAGTTGGAATC-TCCTGG-TCTTAGATTAGGCGAA-TTGTAAACTAAAGCTCT-CGAGTAGTTC-GGCTAGCCTGGTAAACAAG--TTCTCTGGAAAGGGACGACAAAGAGGGTG-AAATCCCCGTTTTTGGCCGGAGCA-TAGTCTTGCGTTT-GCTCGGAAGCGAAGAGTCAGGTTGTTTGGTATTGCAGCCTAAAGTGGGAGGTAAATCTCTCCTAAAGCTAAATATTGACGAAAGACCGATAGCGAACAAGTACCGTGAGGGAAAGATGAAAAGCACCTTGAAAAGGGGGTC-AAAAAGTACGTGAAATTGCTGAAAGG-GAACCGTATGAAATCAGCTTGTCTCTTTAGTAATCAGTCTGGGCTTTGGCCTGGATGCAC---TTGCTAGTGAGT-CAGCCTACGACAGTTTGATT-TGGAGGAAAAAATCATGGAGAATGTGGCCTTGGC-TTCG-GTGGAGGTGTTATAGCTCTTTGAAAAATACTCTGGGTTGGACTGAGGACTGCAGCGAG-CC--TTC-----GGGATGG--ACTGT-GGGTGCTTGGCTTTT-GCTAGGAAAGAATCTCTGCT-TCGGGTGGTGCTTTTCTAGTAAGGGTCAAC-TCGCCTACTTTT-CCTTTTTCTCGCTTAGGTCGTAGGCATAATGATTT-TATACGAC----------------------------------------------------------------------------------------------------------------------------------------------------------------------------------------------------------------------------------------------------------------------------------------------------------------------------------------------------------------------------------------------------------------------------------------------------------------------------------------------------------------------------------------------------------------------------------------------------------------------------------------------------------------------------------------------------------------------------------------------------------------------------------------------------------------------------------------------------------------------------------------------------------------------------------------------------------------------------------------------------------------------------------------------------------------------------------------------------------------------------------------------------------------------------------------------------------------------------------------------------------------------------------------------------------------------------------------------------------------------------------------------------------------------------------------------------------------------------------------------------------------------------------------------------------------------------------------------------------------------------------------------------------------------------------------------------------------------------------------------------------------------------------------------------------------------------------------------------------------------------------------------------------------------------------------------------------------------------------------------------------------------------------------------------------------------------------------------------------------------------------------------------------------------------------------------------------------------
>AbsidiapseudocylindrosporaEMLFSDY62
----------------------------------------------------------------TATTGATTTTCGATCCCCG------------------------------------------------------------------------------------------------------------------------CCGCCCG----------------------------------------------------GGTGGCATGAA----------------------------------TCAGTTCCCT--CACG----------------GGGGCCGAGGAGTGCGCCC--------------------------------------AATTA--TTTG-ACT-------ATTC-------TGACTGATC--AAACAA---TGAA----------------ATTGTTAACAT---ATA-AACAACTTTCAGCAATGGATCTCTCGGCTTTCGTATCGATGAAGAACGCAGCAAATCGCGATATGTAGTGTGATCTGCCTATAGTGAATCATCAAATTTTTGAACGCATCTTGCACCCCTGGGTATTCCTGGGGGTACGCCTGTTTCAGTATCATTATTA-CC-----TCTCT--TCAACCAA------CTTGTTGGTA------------GATGGGAAACATA---ACTACTGG-CCCTGAGTCG-----------------CCTTTT-------------AGGGGGCTTCACGGCTAAAAT------GCTCGGTT-------------ATTCTTGGCT---GATGAC----AACC-TTTTG------GTAAGATTTATCCTA-----CTAAAA------------------AGACCCAGTAAAC--------CAAGAAATGGACCTCTCTACACTTTATAGGGACCCCAC---------CAACCTTGATCTG-AAATC-AG-------------------------------------------------------------------AGGCGAA-TTGTAAACTAATGCTCT-CGAGTAGTTC-GGCTAGCCTGGTAAATAAG--TTCTCTGGAAAGGGACGACTAAGAGGGTG-AAATCCCCGTTTTTGGCCGGAGCA-TAGTCTTGCGTTT-GCTCGGAAGCGAAGAGTCAGGTTGTTTGGTATTGCAGCCTAAAGTTGGAGGTAAATCTCTCCTAAAGCTAAATATTGACGAAAGACCGATAGCGAACAAGTACCGTGAGGGAAAGATGAAAAGCACCTTGAAAAGGGGGTC-AAAAAGTACGTGAAATTGCTGAAAGG-GAACCGTATGAAATCAGCCTGTGTCTTTAGTAATCAATCTGGGCCTCGGCCTGGATGCAC---TTGCTAGTGACT-CAGCTTGCGACAGTTTGATT-TGGAGGAAAAAATCAAGGAGAATGTGGCCTCGAC-TTCG-GTGGAGGTGTTATAGCTCTTTGAAAAATACTCTGGATTGGACTGAGGACTGCAGCGAG-CC--TTT-----GGGATGG--ACTGT-GGGCGCTTGTCTTTT-AATAGGAAAGAATCTCTGCT-TCGGGTGGTGCTTTTTTATTAAAAGGCAAC-TCGCCTACTTTT-CCTTTTTCTCGC-TAGGTCGCAAGCATAATGATTT-TATATGAC------------------------------------------------------------------------------------------------------------------------------------------------------------------------------------------------------------------------------------------------------------------------------------------------------------------AGGCGAA-TTGTAAACTAATGCTCT-CGAGTAGTTC-GGCTAGCCTGGTAAATAAG--TTCTCTGGAAAGGGACGACTAAGAGGGTG-AAATCCCCGTTTTTGGCCGGAGCA-TAGTCTTGCGTTT-GCTCGGAAGCGAAGAGTCAGGTTGTTTGGTATTGCAGCCTAAAGTTGGAGGTAAATCTCTCCTAAAGCTAAATATTGACGAAAGACCGATAGCGAACAAGTACCGTGAGGGAAAGATGAAAAGCACCTTGAAAAGGGGGTC-AAAAAGTACGTGAAATTGCTGAAAGG-GAACCGTATGAAATCAGCCTGTGTCTTTAGTAATCAATCTGGGCCTCGGCCTGGATGCAC---TTGCTAGTGACT-CAGCTTGCGACAGTTTGATT-TGGAGGAAAAAATCAAGGAGAATGTGGCCTCGAC-TTCG-GTGGAGGTGTTATAGCTCTTTGAAAAATACTCTGGATTGGACTGAGGACTGCAGCGAG-CC--TTT-----GGGATGG--ACTGT-GGGCGCTTGTCTTTT-AATAGGAAAGAATCTCTGCT-TCGGGTGGTGCTTTTTTATTAAAAGGCAAC-TCGCCTACTTTT-CCTTTTTCTCGC-TAGGTCGCAAGCATAATGATTT-TATATGAC--------------------------------------------------------------------------------------------------------------------------------------------------------------------------------------------------------------------------ATAGAGGCTTACAATGGCTACCACGGGTAACGGGGAATTAGGGTTCGATTCCGGAGAGGGAGCCTGAGAAACGGCTACCACATCCAAGGAAGGCAGCAGGCGCGCAAATTACCCAATCCCAATTCGGGGAGGTAGTGACAATAAATAACAATGCTGGGCCTTTTGGCCTAGCAATTGGAATGAGTACAATTTAAATCCCTTAACGAGGATCAATTGGAGGGCAAGTCTGGTGCCAGCAGCCGCGGTAATTCCAGCTCCAAAAGCGTATATTAAAGTTGTTGCAGTTAAAACGTCCGTAGTCGAATTTCCACCTTTTGCGCTGG--CCGCCGGTTCTTCATTGAGCTGGATTGGT--TCAGTGCTGGGTGATAAAGTCTGGCTGATAGGGTGGTTGGCTTCGGTTGGCCGCCTTTCCTCGCCAGGCGTATTACCATGAGCAAATCAGAATGCTCAAAGTAGGCCTTCGCGCCTGAATGTGTTAGCATGGAATAATAAAATAGGACTCGAGTCTTGTTTTGTTGGTTTACTTGACATTGAGAAATGATGAATAGGAACGGTTGGGGGCATTTGTATTTGGCCGCTAGAGGTGAAATTCTTGGATTGGCCGAAGACAAACTACTGCGAAAGCATTTGACCCAGGACGTTTTCATTGATCAGGGACTAAAGTTGAG---------------------------------------------------------------------------------------------------------------------------------------------------------------------------------------------------------------------------------------------------------------------------------------------------------------------------------------------------------------------------------------------------------------------------------------------------------------------------------------------------------------------------------------------------------------------------------------------------------------------------------------------------------------------------------------------------------------------------------------------------------GTTGCCATTCAAGCTGTCCTGTCTCT-TTATGCTTCTGGTCGTACTACTGGTATTGTGCTCGACT-CTGGTGATGGTGTCACCCACACTGTCCCC-ATCTATGAAGGTTATGCTC--TCCCCCACGCTATC-TTGCG-TTTGGACATGGCT--GGTCGTGATTTGACTGACTACTTGATGCGCATCTTGGCTGAACGTGGTCATTCCTTCACTACCACTGCTGAACGTGAAATTGTCCGTGATATCAAAGAAAAGCTCTGTTATACCGCCCTCGACTTTGAACAAGAAATGC-AAACTGCTGCTCAATCTTCTGCTCTCGAAAAGTCCTATGAATTGCCC-GATGGTCAAGTCATCACTGTGGGT-AACGAACG-TTTCCGTGCT-CCT--GAAG-CTCTC-TTCCAACCTTC-CTTCCT-TGGT-C--TCGAATCTT--CTGGTAT-TCACG-AAACTAC-TTACAAC-TCTATTATG-AAGTGTGATGT-GGATAT-TCGTAAGGA--TTTGT
>AbsidiapseudocylindrosporaCBS10062
TTAGAAATGC----------------------GGGGCTGCTGTAAAGTG---------------GCCTTCTTTTTTAACTGTG------------CACTG------TTTTAA----------------------------------------TTTGGGGGGTGGATTTTTAATCCG---------------------------CCGCCCG-------------------------------CCCG-----------------GGTGGCATCAA----------------------------------TCATCTCCCT--TAGG----------------GGGGCCGAGGAGTGCGCCT--------------------------------------AATTA--TTTG-ACT-------AATC-------TGACTGATC---ATTACAA-TGAA----------------ATTGTTAACAT---ATA-AACAACTTTCAGCAATGGATCTCTCGGCTTTCGTATCGATGAAGAACGCAGCAAATCGCGATATGTAGTGTGATCTGCCTATAGTGAATCATCAAATTTTTGAACGCATCTTGCACCCCTGGGTATTCCTGGGGGTACGCCTGTTTCAGTATCATTTTAA-CC-----TCTCT--TCAACCAA------GTATTTGGTA------------GGAGGGAAAAATC---ACTACTGG-CCCCGAGTCC---------T-------CTTTTA-------------CGAGGGCTTCGCGGCTGAAAT------------------------ATATGGTTATTCTCGCCTAATGACAACACC-TTTTG------GT-AGATTCTCTATA-----CAAAAA--------------------GTCTATTATTA--------TCCGAGGGCCCAAATCAA-----------------------------ACACCTTGATCTG-AAATC-AGGCGGGA-----CGGCGAAGTG-AACAGGG-AAAAGCTCAAAGTTGGAATC-TCCTAG-TCCTAGATTAGGCGAA-TTGTAAACTAAAGCTCT-CGAGTAGTTC-GGCTAGCCTGGTAAACAAG--TTCTCTGGAAAGGGACGACAAAGAGGGTG-AAATCCCCGTTTTTGGCCGGAGCA-TAGTCTTGCGTTT-GCTCGGAAGCGAAGAGTCAGGTTGTTTGGTATTGCAGCCTAAAGTTGGAGGTAAATCTCTCCTAAAGCTAAATATTGACGAAAGACCGATAGCGAACAAGTACCGTGAGGGAAAGATGAAAAGCACCTTGAAAAGGGGGTC-AAAAAGTACGTGAAATTGCTGAAAGG-GAACCGTATGAAATCAGCCTGTGTCTTTAGTAATCAATCTGGGCTTTGGCCTGGATGCAC---TTGCTAGTGACT-CAGCTTGCGACAGTTTGATT-TGGAGGAAAAAATCAAGGAGAATGTGGCCTCGAC-TTCG-GTGGAGGTGTTATAGCTCTTTGAAAAATACTCTGGGTTGGACTGAGGACTGCAGCGAG-CC--TTT-----GGGATGG--ACTGT-GGGCGCTTGCTTTTT-AATAGGAAAGAATCTCTGCT-TCGGGTGGTGCTTTTTTATTAAGAGGTAAC-TCGCCTACTTTT-CCTTTTTCTCGCTTAGGTCGCAAGCATAATGATTT-TATATGAC-CCGTCTTGAAACACGGACCAAGGAGTCCACCATAGTTGCGAGTCTTTGGGTGTAGAAACCCATAGGCGTAAGGAAACTGACCAAGATATGAAGGCCGC--AAGGCTGGCAATATCCTCCAGCGAGGACG-TTTTATACTGAATTGACTGAGAGAAAGCAATTATGATGGGACCCGAAAGATGGTGAACT-ATACTTG-AATAGGGTGAAG-CCAG--------------ACGGCGAAGTG--------AACAGGG-A------------AAAGCTCAAAGTTGGAATC-TCCTAG-TCCTAGATTAGGCGAA-TTGTAAACTAAAGCTCT-CGAGTAGTTC-GGCTAGCCTGGTAAACAAG--TTCTCTGGAAAGGGACGACAAAGAGGGTG-AAATCCCCGTTTTTGGCCGGAGCA-TAGTCTTGCGTTT-GCTCGGAAGCGAAGAGTCAGGTTGTTTGGTATTGCAGCCTAAAGTTGGAGGTAAATCTCTCCTAAAGCTAAATATTGACGAAAGACCGATAGCGAACAAGTACCGTGAGGGAAAGATGAAAAGCACCTTGAAAAGGGGGTC-AAAAAGTACGTGAAATTGCTGAAAGG-GAACCGTATGAAATCAGCCTGTGTCTTTAGTAATCAATCTGGGCTTTGGCCTGGATGCAC---TTGCTAGTGACT-CAGCTTGCGACAGTTTGATT-TGGAGGAAAAAATCAAGGAGAATGTGGCCTCGAC-TTCG-GTGGAGGTGTTATAGCTCTTTGAAAAATACTCTGGGTTGGACTGAGGACTGCAGCGAG-CC--TTT-----GGGATGG--ACTGT-GGGCGCTTGCTTTTT-AATAGGAAAGAATCTCTGCT-TCGGGTGGTGCTTTTTTATTAAGAGGTAAC-TCGCCTACTTTT-CCTTTTTCTCGCTTAGGTCGCAAGCATAATGATTT-TATATGACC-CGTCTTGAAACACGGACCAAGGAGTCCACCATAGTTGCGAGTCTTTGGGTGTAGAAACCCATAGGCGTAAGGAAACTGACCAAGATATGAAGGCCGC--AAGGCTGGCAATATCCTCCAGCGAGGACG-TTTTATACTGAATTGACTGAGAGAAAGCAATTATGATGGGACCCGAAAGATGGTGAACT-ATACTTG-AATAGGGTGAAG-CCAGAG--------------------------------------------------------------------------------------------------------------------------------------------------------------------------------------------------------------------------------------------------------------------------------------------------------------------------------------------------------------------------------------------------------------------------------------------------------------------------------------------------------------------------------------------------------------------------------------------------------------------------------------------------------------------------------------------------------------------------------------------------------------------------------------------------------------------------------------------------------------------------------------------------------------------------------------------------------------------------------------------------------------------------------------------------------------------------------------------------------------------------------------------------------------------------------------------------------------------------------------------------------------------------------------------------------------------------------------------------------------------------------------------------------------------------------------------------------------------------------------------------------------------------------------------------------------------------------------------------------------------------------------------------------------------------------------------------------------------------------------------------------------------------------------------------------------------------------------------------------------------------------------------------------------------------------------------------------------------------------------------
>AbsidiapsychrophiliaFSU4745
TTAGAAATGC------------GGGCCGGGTCAGATTCATTTTTTTCCCGG-------------TTCAAAATTTTATCTTGTG------------CACTG------TTGATG----------------------------------------TTGGTGGGGCTTGATGGTTTTTTTTCGAATAACCAGACGGCT---------CTACCTG-----------------------------TCCCTG-----------------GGCTTTGGTC-----------------------------------CTTTTTCTTT--CGGGA---------------AAGA---GGTAACCTGCCCAGT----------------------------------GGAAAACCGTATTACT-------ATTC-------TGACTGAAC-----CAAAA-GAAA---------------TTTTGTTTAACA---ATA-AACAACTTTCAGCAATGGATCTCTCGGCTTTCGTATCGATGAAGAACGCAGCAAATCGCGATATGTAGTGTGATCTGCCTATAGTGAATCATCAAATTTTTGAACGCATCTTGCACCCCTGGGTATTCCTGGGGGTACGCCTGTTTCAGTATCATTTTAT-CT-----TCCCTTATTCATTTA---------TTTGGAT---------------GGGAAAAATC---ACCATTGGCCCTAGAGACCTGAAGTCTTTACCGA--CTTTCA------------------GCTTCACGGCCTGAAT------ACTTGGCT---------TTTTTTTTTTAGCGAA-----------TACC-CTTTG------GT-AGAATTTCTCTG-----CTTTAAAGCTGTTGCTAATAAAAAAGGCTGGTTTGACTCCTCTCTTTTTTCGAGTCAGCCCA------------------------------TATTCTTGATCTG-AAATC-AGGCGGGAAGTAACGGCG-AGTG-AACAGGG-AAAAGCTCAAAGTTGGAACC-TCCTGG-CCCTAGGCCCGGCGGA-TTGTAAACTAAAGCTCT-CGAGTAGTTC-GGCTAGCCTGGTAAAAAAG--TTCTCTGGAAAGGGACGACATGGAGGGTG-AAATCCCCGTCTTTGGCCAGAGCA-TAGTCCAACGTTT-GCTTGGAAGTGAAGAGTCAGGTTGTTTGGTATTGCAGCCTAAAGTTGGAGGTAAATCTCTCCTAAAGCTAAATATTGACGAAAGACCGATAGCGAACAAGTACCGTGAGGGAAAGATGAAAAGCACTTTGAAAAGAGGGTC-AAAAAGTACGTGAAATTGCTGAAAGG-GAACCGTATGAAATCAGCTTGTTTTTTTGGTAATCAACCTGGACCTCGGTCTGGGTGCAC---TTGCCAGTGAAA-CAGCCTGCGACAATTCGATT-CGGAGGAAAAAATTATTGGGAATGTGGCCTCTGCCTTCG-GTTGAGGTGTTATAGCCCTTTAAAAAATACTCTGGGTTGGATTGAGGACTGCAGCGAG-CTCCCCTCGGGGGGCATGG--GTTGT-GGGTGCTTTGCTTTG-GTAAAAGGGAAATCTCTACT-TCGGGTAGTGTCTTTTTTATCGAGGTAAAC-TCGCCTATATTC-CCTTTCTCTCGCTTAGGTCGTAGGCATAATGATTT-TATATGAC-CCGTCTTGAAACACGGACCA--------------------------------------------------------------------------------------------------------------------------------------------------------------------------------------------------------ACCCTAGTAACGGCG-AGTG--------AACAGGG-A------------AAAGCTCAAAGTTGGAACC-TCCTGG-CCCTAGGCCCGGCGGA-TTGTAAACTAAAGCTCT-CGAGTAGTTC-GGCTAGCCTGGTAAAAAAG--TTCTCTGGAAAGGGACGACATGGAGGGTG-AAATCCCCGTCTTTGGCCAGAGCA-TAGTCCAACGTTT-GCTTGGAAGTGAAGAGTCAGGTTGTTTGGTATTGCAGCCTAAAGTTGGAGGTAAATCTCTCCTAAAGCTAAATATTGACGAAAGACCGATAGCGAACAAGTACCGTGAGGGAAAGATGAAAAGCACTTTGAAAAGAGGGTC-AAAAAGTACGTGAAATTGCTGAAAGG-GAACCGTATGAAATCAGCTTGTTTTTTTGGTAATCAACCTGGACCTCGGTCTGGGTGCAC---TTGCCAGTGAAA-CAGCCTGCGACAATTCGATT-CGGAGGAAAAAATTATTGGGAATGTGGCCTCTGCCTTCG-GTTGAGGTGTTATAGCCCTTTAAAAAATACTCTGGGTTGGATTGAGGACTGCAGCGAG-CTCCCCTCGGGGGGCATGG--GTTGT-GGGTGCTTTGCTTTG-GTAAAAGGGAAATCTCTACT-TCGGGTAGTGTCTTTTTTATCGAGGTAAAC-TCGCCTATATTC-CCTTTCTCTCGCTTAGGTCGTAGGCATAATGATTT-TATATGACC-CGTCTTGAAACACGGACCAA----------------------------------------------------------------------------------------------------------------------------------------------------------------------------------------------------ATAGAGGCTTACAATGGCTACCACGGGTAACGGGGAATTAGGGTTCGATTCCGGAGAGGGAGCCTGAGAAACGGCTACCACATCCAAGGAAGGCAGCAGGCGCGCAAATTACCCAATCCCAATTCGGGGAGGTAGTGACAATAAATAACAATGCTGGGCCTTTTGGCCTAGCAATTGGAATGAGTACAATTTAAATCCCTTAACGAGGATCAATTGGAGGGCAAGTCTGGTGCCAGCAGCCGCGGTAATTCCAGCTCCAAAAGCGTATATTAAAGTTGTTGCAGTTAAAACGTCCGTAGTCGAATTTACACCTGGTACTTGGG--CCGCCGGTTCTTCATTGAGCTGGATTGGTCTCAGGTCC--GGTGATAAAGTCTGGTCTACAGCTTGGTTGGCTTCGGTCGGCTGAGTTCCCTGGCCAGGCGTATTACCATGAGCAAATCAGAATGCTCAAAGTAGGCCTTCGCGCCTGAATGTATTAGCATGGAATAATAAAATAGGACTCGAGTCTTGTTTTGTTGGTTTACTTGACATTGAGAAATGATGAATAGGAACGGTTGGGGGCATTTGTATTTGGCCGCTAGAGGTGAAATTCTTGGATTGGCCGAAGGCAAACTACTGCGAAAGCATTTGACCCAGGACGTTTTCATTGATCAGGGACTAAAGTTGAGGGATCGAAGACGATTAGATACCGTCGTAGTCTTAACCACAAACTATGCCGACTAGCGATTGGGCCTTGACGGTCAAACCCGTGAACACGCTTTGTTGGCTTTCACCCTCGGTGTCCGTCAATTGATCGTTGCTATCAACAAGATGGATTCCACCAAGTGGTCCGAACAACGTTTCAACGAAATCATCAAGGAAGTTTCTGGTTTCATCAAGAAGATCGGCTTCAACCCCAAGTCTGTCCCCTTCGTCCCCATCTCTGGTTGGCACGGTGACAACATGTTGGAAGAATCTACCAACATGCCCTGGTACAAGGGATGGAACAAGGAAACCAAGGCCGGTGCCAAGTCTGGTAAGACTCTCTTGGATGCCATTGATGCCATTGACCCCCCTAGCCGTCCTTCCGACAAGCCCCTCCGTCTCCCTCTTCAAGATGTTTACAAGATCGGTGGTATTGGTACTGTCCCCGTTGGTCGTGTCGAAACTGGTGTCATCAAGGCCGGTATGGTCGTCACCTTCGCTCCTGCTAACGTGACCACTGAAGTCAAGTCCGTTGAAATGCATCACGAACAATTGGTTGAAGGTCTCCCCGGTGACAACGTTGGTTTCAACGTCAAGAACGTCTCCGTCAAGGATATCCGTCGTGGTAACGTCTGTTCCGACTCCAAGAACGACCCCGCCAAGGAATCTGGTTCCTTCACTGCCCAAGTCATTGTCCTTAACCACCCTGGTCAGTTTCCATCCAAGCCGTGTTGTCTCT-CTATGCTTCCGGTCGTACCACTGGTATTGTGCTCGATT-CTGGTGATGGTGTGACCCACACTGTCCCT-ATCTACGAAGGTTACTCTC--TTCCCCACGCTATC-TTGCG-TTTGGATATGGCT--GGTCGTGACTTGACCGATTACTTGATGCGCATCTTGGCTGAACGTGGTCACTCTTTCACCACCACTGCCGAACGTGAAATTGTCCGTGACATCAAGGAAAAGCTCTGTTACACTGCCCTTGACTTTGAACAAGAAATGC-AAACCGCTGCTCAATCCTCTGCTCTTGAAAAGTCTTATGAATTGCCT-GATGGTCAAGTCATCACTGTTGGT-AACGAACG-TTTCCGTGCC-CCC--GAAG-CTCTC-TTCCAACCTTC-CTTCCT-CGGT-C--TTGAATCTT--CTGGTAT-TCATG-AAACTAC-TTACAAC-TCTATCATG-AAGTGTGATGT-GGATAT-TCGTAAGGA--TTTGT
>AbsidiapurpureaCGMCC316106
TTAAAAATGC------------------GGCCGAGCTTGTTTTTTTTGGAATGAGTCGAG----GTCAAAATTTTATCTTGTG------------CACTG------TTTTAT----------------------------------------TTTTTTGGCTGCAGTTAGATTTA----------------------------CTTCTTT------------------------------CTCGG------TCAAATTGACTGGGCAATTTG-----------------------------------CTCTTTCCTT--TGGGA---------------TAGA---GTCGAATTTCCC------------------------------G------GTGTTA--TTAT-ACT-------ATTC-------TGACTGAAC---CAAAACA-GAAA----------------ATTGTTTAATCTTAAT--AACAACTTTCAGCAATGGATCTCTCGGCTTTCGTATCGATGAAGAACGCAGCAAATCGCGATATGTAGTGTGATCTGCCTATAGTGAATCATCAAATTTTTGAACGCATCTTGCACCCTTGGGTATTCCTGAGGGTACGCCTGTTTCAGTATCATTTTAA-CT-----TCTTT--CCCCAGAA---------ATGGGCC---------------AAGAAAAATC---ACGACTGG-CCTTGGTATTGGATTCTAAA-------TCCATT---------------------TCTCGGCTGAAAT---ACAGCTAGTGT----------------TTTGACT---GGTAGT----TACC-TTTTG------GT-AGAATC-TACTA-----ATAAAGTACGCCTAGCCATCACTACACTGCGAGTGAG--------TCATATCACTCCACCCCA-----------------------------ATTTCTTGATCTG-AAATC-AGGCG------------------------------------------------------------------------------------------------------------------------------------------------------------------------------------------------------------------------------------------------------------------------------------------------------------------------------------------------------------------------------------------------------------------------------------------------------------------------------------------------------------------------------------------------------------------------------------------------------------------------------------------------------------------------------------------------------------------------------------------------------------------------------------------------------------------------------------------------------------------------------------------------------------------------------------------------------------------------------------------------------------------------------------------------------------------------------------------------------------------------------------------------------------------------------------------------------------------------------------------------------------------------------------------------------------------------------------------------------------------------------------------------------------------------------------------------------------------------------------------------------------------------------------------------------------------------------------------------------------------------------------------------------------------------------------------------------------------------------------------------------------------------------------------------------------------------------------------------------------------------------------------------------------------------------------------------------------------------------------------------------------------------------------------------------------------------------------------------------------------------------------------------------------------------------------------------------------------------------------------------------------------------------------------------------------------------------------------------------------------------------------------------------------------------------------------------------------------------------------------------------------------------------------------------------------------------------------------------------------------------------------------------------------------------------------------------------------------------------------------------------------------------------------------------------------------------------------------------------------------------------------------------------------------------------------------------------------------------------------------------------------------------------------------------------------------------------------------------------------------------------------------------------------------------------------------------------------------------------------------------------------------------------------------------------------------------------------------------------------------------------------------------------------------------------------------------------------------------------------------------------------------------------------------------------------------------------------------------------------------------------------------------------------------------------------------------------------------------------------------------------------------------------------------------------------------------------------------------------------------------------------------------------------------------------------------------
>AbsidiaradiataCGMCC316257
-----------------------------GCTGGGCTCTTTTTTTATGGGGAG-----------TCCTCCTATTTTTTCTGTG------------CACTG------TTTTTT----------------------------------------TTGGGCTGAATTTTT------------------------------------CAGCCTT-------------------------------TCTG-----------------GGCATGATCT-----------------------------------TTTTTTCCCT--CGGGA---------------AAAA---GTAGGATTGCCC-------------------------------------GGTGAA--TTTT-ACT-------AATT-------CGACTGAAC----CAAACAAGAAA----------------TTTGTTAATT----AAA-AACAACTTTCAGCAATGGATCTCTCGGCTTTCGTATCGATGAAGAACGCAGCAAATCGCGATATGTAGTGTGATCTGCCCATAGTGAATCATCAAATTTTTGAACGCATCTTGCACCCTTGGGTATTCCTAAGGGTACGCCTGTTTCAGTATCATTCTAA-CT-----TCTTT--TCCCCATG---------ATTGGGG-------------GATGGAAAAATT---ACGATTGG-CCTGGTAAGA------ACGT-------CTTTTG-------------GGCGTACTACTTGGCTTGAAT---ATGACTCGGTT----------------TTTGACT--GGGTAGC----CACC-TTTTG------GT-AG-TGAATTCTG-----CAAAAAGT--------------------------------------------------------------------------------------------------AAAG-----------------------------------------------------------------------------------------------------------------------------------------------------------------------------------------------------------------AAGAGTCAGGTTGTTTGGTATTGCAGCCTAAAGTTGGAGGTAAATCTCTCCTAAAGCTAAATATTGACGAAAGACCGATAGCGAACAAGTACCGTGAGGGAAAGATGAAAAGCACCTTGAAAAGGGGGTC-AAAAAGTACGTGAAATTGCTGAAAGG-GAACCGTATGAAATCAGCTTGGCCGTTTGGTAATCAGCCTAGACTTTGGTTTGGGTGCAC---TTGCCATTTGGTACAGCCTGCGACAATTTGATT-CGGGGGAAAAAATGAGAGAGAATGTGGCCTTGCC-TTCG-GGGGAGGTGTTATAGCTCTTTTAAAAATACTCTGAATTGGATTGAGGATCGCAGCRAG-CC-TTTA-----GGGATGA--ACTGT-GGGCGCTTGGTGGTT-GCTAGGGAGAAATTTCTATT-T-AGGTAGTGTCTTTCTCGTAGCTGCCAAC-TCGCCTACTTTT-TCTTTTTCTTGCTTAGGTCGCAGGCATAATGATTT-TATATGAC-C----------------------------------------------------------------------------------------------------------------------------------------------------------------------------------------------------------------------------------------------------------------------------------------------------------------------------------------------------------------------------------------------------------------------------------------------------------AAGAGTCAGGTTGTTTGGTATTGCAGCCTAAAGTTGGAGGTAAATCTCTCCTAAAGCTAAATATTGACGAAAGACCGATAGCGAACAAGTACCGTGAGGGAAAGATGAAAAGCACCTTGAAAAGGGGGTC-AAAAAGTACGTGAAATTGCTGAAAGG-GAACCGTATGAAATCAGCTTGGCCGTTTGGTAATCAGCCTAGACTTTGGTTTGGGTGCAC---TTGCCATTTGGTACAGCCTGCGACAATTTGATT-CGGGGGAAAAAATGAGAGAGAATGTGGCCTTGCC-TTCG-GGGGAGGTGTTATAGCTCTTTTAAAAATACTCTGAATTGGATTGAGGATCGCAGCRAG-CC-TTTA-----GGGATGA--ACTGT-GGGCGCTTGGTGGTT-GCTAGGGAGAAATTTCTATT-T-AGGTAGTGTCTTTCTCGTAGCTGCCAAC-TCGCCTACTTTT-TCTTTTTCTTGCTTAGGTCGCAGGCATAATGATTT-TATATGACC---------------------------------------------------------------------------------------------------------------------------------------------------------------------------------------------------------------------------------------------------------------------------------------------------------------------------------------------------------------------------------------------------------------------------------------------------------------------------------------------------------------------------------------------------------------------------------------------------------------------------------------------------------------------------------------------------------------------------------------------------------------------------------------------------------------------------------------------------------------------------------------------------------------------------------------------------------------------------------------------------------------------------------------------------------------------------------------------------------------------------------------------------------------------------------------------------------------------------------------------------------------------------------------------------------------------------------------------------------------------------------------------------------------------------------------------------------------------------------------------------------------------------------------------------------------------------------------------------------------------------------------------------------------------------------------------------------------------------------------------------------------------------------------------------------------------------------------------------------------------------------------------------------------------------------------------------------------------------------------------------------------------------------------------------------------------------------------------------------------------------------------------------------------------------------------------------------------------
>AbsidiaradiataXY09330_1
------------------------------------CTCTTTTTTTATGGGGAG----------TCCTCCTATTTTTTCTGTG------------CACTG------TTTTTT----------------------------------------TTGGGCTGAATTTTT------------------------------------CAGCCTT-------------------------------TCTG-----------------GGCATGATCT-----------------------------------TTTTTTCCCT--CGGGA---------------AAAA---GTAGGATTGCCCGGTGAA---------------------------------------TTTT-ACT-------AATT-------CGACTGAAC---CAAACAA-GAAA----------------TTTGTTAATT----AAA-AACAACTTTCAGCAATGGATCTCTCGGCTTTCGTATCGATGAAGAACGCAGCAAATCGCGATATGTAGTGTGATCTGCCCATAGTGAATCATCAAATTTTTGAACGCATCTTGCACCCTTGGGTATTCCTAAGGGTACGCCTGTTTCAGTATCATTCTAA-CT-----TCTTT--TCCCCATG---------ATTGGGG-------------GATGGAAAAATT---ACGATTGG-CCTGGTAAGA------ACGT-------CTTTTG-------------GGCGTACTACTTGGCTTGAAT----------------------------------------------------------------------------------------------------------------------------------------------------------------------------------ATGACTCGGTTTT----------------------------------------------------------------------------------------------------------------------------------------------------------------------------------------------------------------------AAGAGTCAGGTTGTTTGGTATTGCAGCCTAAAGTTGGAGGTAAATCTCTCCTAAAGCTAAATATTGACGAAAGACCGATAGCGAACAAGTACCGTGAGGGAAAGATGAAAAGCACCTTGAAAAGGGGGTC-AAAAAGTACGTGAAATTGCTGAAAGG-GAACCGTATGAAATCAGCTTGGCCGTTTGGTAATCAGCCTAGACTTTGGTTTGGGTGCAC---TTGCCATTTGGTACAGCCTGCGACAATTTGATT-CGGGGGAAAAAATGAGAGAGAATGTGGCCTTGCC-TTCG-GGGGAGGTGTTATAGCTCTTTTAAAAATACTCTGAATTGGATTGAGGATCGCAGCRAG-CC-TTTA-----GGGATGA--ACTGT-GGGCGCTTGGTGGTT-GCTAGGGAGAAATTTCTATT-T-AGGTAGTGTCTTTCTCGTAGCTGCCAAC-TCGCCTACTTTT-TCTTTTTCTTGCTTAGGTCGCAGGCATAATGATTT-TATATGAC-C----------------------------------------------------------------------------------------------------------------------------------------------------------------------------------------------------------------------------------------------------------------------------------------------------------------------------------------------------------------------------------------------------------------------------------------------------------AAGAGTCAGGTTGTTTGGTATTGCAGCCTAAAGTTGGAGGTAAATCTCTCCTAAAGCTAAATATTGACGAAAGACCGATAGCGAACAAGTACCGTGAGGGAAAGATGAAAAGCACCTTGAAAAGGGGGTC-AAAAAGTACGTGAAATTGCTGAAAGG-GAACCGTATGAAATCAGCTTGGCCGTTTGGTAATCAGCCTAGACTTTGGTTTGGGTGCAC---TTGCCATTTGGTACAGCCTGCGACAATTTGATT-CGGGGGAAAAAATGAGAGAGAATGTGGCCTTGCC-TTCG-GGGGAGGTGTTATAGCTCTTTTAAAAATACTCTGAATTGGATTGAGGATCGCAGCRAG-CC-TTTA-----GGGATGA--ACTGT-GGGCGCTTGGTGGTT-GCTAGGGAGAAATTTCTATT-T-AGGTAGTGTCTTTCTCGTAGCTGCCAAC-TCGCCTACTTTT-TCTTTTTCTTGCTTAGGTCGCAGGCATAATGATTT-TATATGACC---------------------------------------------------------------------------------------------------------------------------------------------------------------------------------------------------------------------------------------------------------------------------------------------------------------------------------------------------------------------------------------------------------------------------------------------------------------------------------------------------------------------------------------------------------------------------------------------------------------------------------------------------------------------------------------------------------------------------------------------------------------------------------------------------------------------------------------------------------------------------------------------------------------------------------------------------------------------------------------------------------------------------------------------------------------------------------------------------------------------------------------------------------------------------------------------------------------------------------------------------------------------------------------------------------------------------------------------------------------------------------------------------------------------------------------------------------------------------------------------------------------------------------------------------------------------------------------------------------------------------------------------------------------------------------------------------------------------------------------------------------------------------------------------------------------------------------------------------------------------------------------------------------------------------------------------------------------------------------------------------------------------------------------------------------------------------------------------------------------------------------------------------------------------------------------------------------------------
>AbsidiarepensCBS115583
TTAGAAATGC---------------------TGGGAAGCCTCCGGGTGGAC-------------CTAACTTTTTTCTACTGTG------------CACTG------TTTTTTAGGGGGTTGCTTGGGAAGGGATTCGTTTCTTCCCTTGATGTTTGGGGGAATTTTATTATTCCCCCTTCATGGGAAAGTTTTACTACTTTCCCCTTCTC---------------------------CCACCCTG-----------------GGTAAAGCC------------------------------------CTTTTTCCTT--TGGGA---------------GAAT----CCGGTTTGCCCAGTTGAATTCCCCTTCTTTCATAGGGGGGGGGTTTTCAAGTTT--ATAT-ACT-------ATTT-------TGACTGAAC----TAAACA-GAAA-----------------TTGTTTAACAC--TTA-AACAACTTTCAGCAATGGATCTCTCGGCTTTCGTATCGATGAAGAACGCAGCAAATCGCGATATGTAGTGTGATCTGCCTATAGTGAATCATCAAATCTTTGAACGCATCTTGCACCCTTGGGTATTCCTGAGGGTACGCCTGTTTCAGTATCATTTTTATCT-----TCTTT---CCCGTCA---------TTAGGTT------GGTGGGGAAGGGGAAAATC---ACTACTGG-CCTAGAGTACTAG--------------TTTAGA-------------CCGGTGCTTCTTGGCTGAAATTATTGATACAGTTT------------TCCCTTTGACT-GGGGCAAT----TACC-CTTTG------GT-AGAATTTC-----------AAAAGGCAATTC----------GAACCAGTCAAGC--------TAAAGCTGAACCGTCCCTTCGGGGGCAACCCCCCAA-----------AACTCTTGATCTG-AAATC-AGGCGGGAAGTAACGGCG-AGTG-AACAGGG-AAAAGCTCAAAGTTGGAACC-TCCTGG-CCCTAGGCCTGGCGGA-TTGTAAACTAAAGCTCT-CGAGTAGTTC-GGCTAGCCTGGTAAAAAAG--TTCTCTGGAAAGGGACGACATGGAGGGTG-AAATCCCCGTCTTTGGCCAGAGCA-TAGTCCAACGTTT-GCTTGGGAGTGAAGAGTCAGGTTGTTTGGTATTGCAGCCTAAAGCTGGAGGTAAATCTCTCCTAAAGCTAAATATTGACGAAAGACCGATAGCGAACAAGTACCGTGAGGGAAAGATGAAAAGCACTTTGAAAAGAGGGTC-AAAAAGTACGTGAAATTGCTGAAAGG-GAACCGTATGAAATCAGCTTGTCTCTTTGGTAATCAGCCTGGGCTTCGGCCTGGGTGCAC---TTGCCAGTGAGTACAGCCTGCGACAATTCGGGG-CGAAGGAAAAAATCAGGGGGAACGTGGCCTCAGCTTCCG-GCTGAGGTGTTATAGCCCTTTGAAAAATACTTTGCCCTGGATTGAGGACTGCAGCGAG-CC-GTTT-----GGGATAG--GCTAG-GGGCGCTTTGACTTG-GCTGGGAGGAAATCTCTATC-TCTGGTAGTGTTCTTCCAGTCGGGCTGAAC-CCGCCCTTTTTA-CTTTTATCTCGCTTAGGTCGTAGGCATAATGATT--TATATGAC------------------------------------------------------------------------------------------------------------------------------------------------------------------------------------------------------------------------------CCCTAGTAACGGCG-AGTG--------AACAGGG-A------------AAAGCTCAAAGTTGGAACC-TCCTGG-CCCTAGGCCTGGCGGA-TTGTAAACTAAAGCTCT-CGAGTAGTTC-GGCTAGCCTGGTAAAAAAG--TTCTCTGGAAAGGGACGACATGGAGGGTG-AAATCCCCGTCTTTGGCCAGAGCA-TAGTCCAACGTTT-GCTTGGGAGTGAAGAGTCAGGTTGTTTGGTATTGCAGCCTAAAGCTGGAGGTAAATCTCTCCTAAAGCTAAATATTGACGAAAGACCGATAGCGAACAAGTACCGTGAGGGAAAGATGAAAAGCACTTTGAAAAGAGGGTC-AAAAAGTACGTGAAATTGCTGAAAGG-GAACCGTATGAAATCAGCTTGTCTCTTTGGTAATCAGCCTGGGCTTCGGCCTGGGTGCAC---TTGCCAGTGAGTACAGCCTGCGACAATTCGGGG-CGAAGGAAAAAATCAGGGGGAACGTGGCCTCAGCTTCCG-GCTGAGGTGTTATAGCCCTTTGAAAAATACTTTGCCCTGGATTGAGGACTGCAGCGAG-CC-GTTT-----GGGATAG--GCTAG-GGGCGCTTTGACTTG-GCTGGGAGGAAATCTCTATC-TCTGGTAGTGTTCTTCCAGTCGGGCTGAAC-CCGCCCTTTTTA-CTTTTATCTCGCTTAGGTCGTAGGCATAATGATT--TATATGAC----------------------------------------------------------------------------------------------------------------------------------------------------------------------------------------------------------------------------------------------------------------------------------------------------------------------------------------------------------------------------------------------------------------------------------------------------------------------------------------------------------------------------------------------------------------------------------------------------------------------------------------------------------------------------------------------------------------------------------------------------------------------------------------------------------------------------------------------------------------------------------------------------------------------------------------------------------------------------------------------------------------------------------------------------------------------------------------------------------------------------------------------------------------------------------------------------------------------------------------------------------------------------------------------------------------------------------------------------------------------------------------------------------------------------------------------------------------------------------------------------------------------------------------------------------------------------------------------------------------------------------------------------------------------------------------------------------------------------------------------------------------------------------------------------------------------------------------------------------------------------------------------------------------------------------------------------------------------------------------------------------------------------------------------------------------------------------------------------------------------------------------------------------------------------------------------------------------------
>AbsidiasaloaensisURM8209
TTAAAAATGT--------GGGGGAGAAAGTAAATTTTTGCTTTTCTC-----------------TTTTCCTTTTTATTCTGTG------------CACTG------TTTTTT----------------------------------------GAGGTTGTTCTG---------------------------------------CAACCTG------------------------------CCCTG-----------------GGCCGAAACCA----------------------------------TTTTTTTTCT--CGGGA---------------AAAT----TTGGTTGGCCC----------AGCGTCCTCCTTTACCGGCGG------ACGATA--TTAT-ACT-------ATTAAAT----CGACTGAAC----CAACAA-AGAA----------------ATTTGTAACA----ATA-AACAACTTTCAGCAATGGATCTCTCGGCTTTCGTATCGATGAAGAACGCAGCAAATCGCGATATGTAGTGTGATCTGCCTATAGTGAATCATCAAATCTTTGAACGCATCTTGCACCTCTGGGTATTCCTGGAGGTACGCCTGTTTCAGTATCATTTTAT-CT-----TCTCT--TCCCTTGA---------TTGGGAT---------------TGGAAAAATC---ACTATTGG-CCTTGAGACTGAGGAGTTTT-------TCTCCC----------------CTACTTCATGGCTTAAAT------ACTAGCTG---------GTTCCTAATGAACT---GGTAGT----TACC-TTTTG------GT-AG-TTGACTCTG-----CTTAAAAAGTATACCT----------GCCCAGTCTAT--------TACAGCAAAAACCTTT-------------------------------AAACCTTGATCTG-AAATC-AGGCGGGAAGTAACGGCG-AGTG-AACAGGG-AAAAGCTCAAAGTTGGAACC-TCCTGG-CCTTAGGCCCGGCGGA-TTGTAAACTAAAGCTTT-CGAGTAGTTT-GGCTGGCCCAGTATTCAAG--TTCTCTGGAAAGGGACGACAAAGAGGGTG-AAATCCCCGTTTTTGGCTGGAGCA-TAGTCTTGCGTTT-GCTTGGAAGTGAAGAGTCAGGTTGTTTGGTATTGCAGCCTAAAGTTGGAGGTAAATCTCTCCTAAAGCTAAATATTGACGAAAGACCGATAGCGAACAAGTACCGTGAGGGAAAGATGAAAAGCACCTTGAAAAGGGGGTC-AAAAAGTACGTGAAATTGCTGAAAGG-GAACCGTATGAAATCAGCTTGTCTCTTTGGTAATCAACCTGGGCTTTGGCCTGGGTGCAC---TTGCCAGTGAGTACAGCCTACGACAATTTGATT-TGGAGGAAAAAATTGAAGGGAATGTGGCCTTGAC-TTCG-GTGAAGGTGTTATAGCCCTTTGAAAAATACTCTGGATTGGATTGAGGACTGCAGCGGG-CC-ATTT-----GGGATGA--ACTGT-GGGTGCTTGGCCGTG-GCTAGGAAGAAATCTCTATC-TCTGGTAGTGTCTTTCTAGTCATAGTCAAC-TCGCCTACTTTT-TCTTTTTCTCGCTTAGGTCGTAGGCATAATGATTT-TATATGAC------------------------------------------------------------------------------------------------------------------------------------------------------------------------------------------------------------------------------CCTCAGTAACGGCG-AGTG--------AACAGGG-A------------AAAGCTCAAAGTTGGAACC-TCCTGG-CCTTAGGCCCGGCGGA-TTGTAAACTAAAGCTTT-CGAGTAGTTT-GGCTGGCCCAGTATTCAAG--TTCTCTGGAAAGGGACGACAAAGAGGGTG-AAATCCCCGTTTTTGGCTGGAGCA-TAGTCTTGCGTTT-GCTTGGAAGTGAAGAGTCAGGTTGTTTGGTATTGCAGCCTAAAGTTGGAGGTAAATCTCTCCTAAAGCTAAATATTGACGAAAGACCGATAGCGAACAAGTACCGTGAGGGAAAGATGAAAAGCACCTTGAAAAGGGGGTC-AAAAAGTACGTGAAATTGCTGAAAGG-GAACCGTATGAAATCAGCTTGTCTCTTTGGTAATCAACCTGGGCTTTGGCCTGGGTGCAC---TTGCCAGTGAGTACAGCCTACGACAATTTGATT-TGGAGGAAAAAATTGAAGGGAATGTGGCCTTGAC-TTCG-GTGAAGGTGTTATAGCCCTTTGAAAAATACTCTGGATTGGATTGAGGACTGCAGCGGG-CC-ATTT-----GGGATGA--ACTGT-GGGTGCTTGGCCGTG-GCTAGGAAGAAATCTCTATC-TCTGGTAGTGTCTTTCTAGTCATAGTCAAC-TCGCCTACTTTT-TCTTTTTCTCGCTTAGGTCGTAGGCATAATGATTT-TATATGAC----------------------------------------------------------------------------------------------------------------------------------------------------------------------------------------------------------------------------------------------------------------------------------------------------------------------------------------------------------------------------------------------------------------------------------------------------------------------------------------------------------------------------------------------------------------------------------------------------------------------------------------------------------------------------------------------------------------------------------------------------------------------------------------------------------------------------------------------------------------------------------------------------------------------------------------------------------------------------------------------------------------------------------------------------------------------------------------------------------------------------------------------------------------------------------------------------------------------------------------------------------------------------------------------------------------------------------------------------------------------------------------------------------------------------------------------------------------------------------------------------------------------------------------------------------------------------------------------------------------------------------------------------------------------------------------------------------------------------------------------------------------------------------------------------------------------------------------------------------------------------------------------------------------------------------------------------------------------------------------------------------------------------------------------------------------------------------------------------------------------------------------------------------------------------------------------------------------------
>AbsidiasichuanensisCGMCC316258
AAAGAAATTT----------------------------------------TTTCCCGG------TTCAAAATTTTATCTTGTG------------CACTG------TTGATG----------------------------------------TTGGCAAGGGTTGTCGGTTCTTTTAGAACAGGCAACT--------------CTACCTG-----------------------------TCCCTG-----------------GGCTTTGGT------------------------------------CCTTTTCCTT--CGGGA---------------AGAG----ATAACCGGCTC-----AGTGG---------------------------AAACCA--TATA-ACT-------ATTC-------TGACTGAAC-----CAAAA-GAAA---------------TTTTGTTTAAC----ATA-AACAACTTTCAGCAATGGATCTCTCGGCTTTCGTATCGATGAAGAACGCAGCAAATCGCGATATGTAGTGTGATCTGCCTATAGTGAATCATCAAATTTTTGAACGCATCTTGCACCCCTGGGTATTCCTGGGGGTACGCCTGTTTCAGTATCATTTTAT-CT-----TCCCTTATTCATTTA---------TTTGGAT---------------GGGAAAAATC---ACAATTGGCCCTTGAGACCTGAAAAGTCTTTACCGACTTTTT----------------CAGCTTCACGGCTTGAAT------ATTTGGCT----------TTTTTTTTTAGCGAA-----------TACC-CTTTG------GT-AGAATTTTTCTG-----CTTTAA--------------------------------------------------------------------------------------AGCTGTTGCTAAT-AAAAT-GGTCGGTT----------------------------------------------------------------------------------------------------------------------------------------------------------------------------------------------------GTGAAGAGTCAGGTTGTTTGGTATTGCAGCCTAAAGTTGGAGGTAAATCTCTCCTAAAGCTAAATATTGACGAAAGACCGATAGCGAACAAGTACCGTGAGGGAAAGATGAAAAGCACTTTGAAAAGAGGGTC-AAAAAGTACGTGAAATTGCTGAAAGG-GAACCGTATGAAATCAGCTTGTCTTTTTGGTAATCAACCTGGACTTCGGTCTGGGTGCAC---TTGCCAGTGAGA-CAGCCTGCGACAATTCGATT-TGGAGGAAAAAATTATTGGGAATGTGGCCTCTGCCTTTG-GTTGAGGTGTTATAGCCCTTTAAAAAATACTCTGGGTTGGATTGAGGACTGCAGCGAG-CTCCCTC--GGGGGCATGG--GTTAT-GGGCGCTTTGCTTCG-GTAAAAGGGAAATCTCTACT-TCGGGTAGTGTCTTTTTTATCGAGGTAAAC-TCGCCTATATTC-CCTTTTTCTCGCTTAGGTCGTAGGCATAATGATTT-TATATGAC-C-------------------------------------------------------------------------------------------------------------------------------------------------------------------------------------------------------------------------------------------------------------------------------------------------------------------------------------------------------------------------------------------------------------------------------------------------------GTGAAGAGTCAGGTTGTTTGGTATTGCAGCCTAAAGTTGGAGGTAAATCTCTCCTAAAGCTAAATATTGACGAAAGACCGATAGCGAACAAGTACCGTGAGGGAAAGATGAAAAGCACTTTGAAAAGAGGGTC-AAAAAGTACGTGAAATTGCTGAAAGG-GAACCGTATGAAATCAGCTTGTCTTTTTGGTAATCAACCTGGACTTCGGTCTGGGTGCAC---TTGCCAGTGAGA-CAGCCTGCGACAATTCGATT-TGGAGGAAAAAATTATTGGGAATGTGGCCTCTGCCTTTG-GTTGAGGTGTTATAGCCCTTTAAAAAATACTCTGGGTTGGATTGAGGACTGCAGCGAG-CTCCCTC--GGGGGCATGG--GTTAT-GGGCGCTTTGCTTCG-GTAAAAGGGAAATCTCTACT-TCGGGTAGTGTCTTTTTTATCGAGGTAAAC-TCGCCTATATTC-CCTTTTTCTCGCTTAGGTCGTAGGCATAATGATTT-TATATGACC---------------------------------------------------------------------------------------------------------------------------------------------------------------------------------------------------------------------------------------------------------------------------------------------------------------------------------------------------------------------------------------------------------------------------------------------------------------------------------------------------------------------------------------------------------------------------------------------------------------------------------------------------------------------------------------------------------------------------------------------------------------------------------------------------------------------------------------------------------------------------------------------------------------------------------------------------------------------------------------------------------------------------------------------------------------------------------------------------------------------------------------------------------------------------------------------------------------------------------------------------------------------------------------------------------------------------------------------------------------------------------------------------------------------------------------------------------------------------------------------------------------------------------------------------------------------------------------------------------------------------------------------------------------------------------------------------------------------------------------------------------------------------------------------------------------------------------------------------------------------------------------------------------------------------------------------------------------------------------------------------------------------------------------------------------------------------------------------------------------------------------------------------------------------------------------------------------------------
>AbsidiasoliMFLU20_0414
------------------------------------------------------------------TGAAATTTTGTTTCAAG------------CGCCG------T------------------------------------------------------------------------------------------------CGGCTGC------------------------------CCCTG-----------------GGTGGAGATG-----------------------------------ATTTTTTTTT--CGAAA---------------AGGA---TTGTTCTCGCCC-----------------------------AG------AAACTA--TTAT-ACT-------ATTAAA-----CGACTGAAC----CAACAA-GAAA----------------ATTGTTAACA----ATA-AACAACTTTCAGCAATGGATCTCTCGGCTTTCGTATCGATGAAGAACGCAGCAAATCGCGATATGTAGTGTGATCTGCCTATAGTGAATCATCAAATCTTTGAACGCATCTTGCACCTTTGGGTATTCCTGAAGGTACGCCTGTTTCAGTATCATTTTAT-CT-----TCTCT--CTCCTTCA---------TTGGGGT---------------TGGAAAAATA---ACGACTGG-CCTTGAGCATTGGAGCTTGC-------TCCTTC-------------------CTTCTAGGCTTAAAT---TCGACTAGTTT----------TTGGAATGAAACT---GGTAGT----TACC-TTTTG------GT-AG-TGTATTCTG-----CTAAAGTACTAT------------TGTCTCCTTCTTG--------ACTAAAAAATTTAT---------------------------------CAACCTTGATCTG-AAATC-AGGCGGGA--------------------------------------GGAACC-TCCTAG-CCCTAGGCTCGGCGGA-TTGTAAACTAAAGCTTT-CGAGTAGTTT-GGCTGGCCCAGTAAATAAG--TTCTCTGGAAAGGGACGACAAAGAGGGTG-AAATCCCCGTTTTTGGCTGGAGCA-TAGTCTTGCGTTT-GCTTGGAAGTGAAGAGTCAGGTTGTTTGGTATTGCAGCCTAAAGTTGGAGGTAAATCTCTCCTAAAGCTAAATATTGACGAAAGACCGATAGCGAACAAGTACCGTGAGGGAAAGATGAAAAGCACCTTGAAAAGGGGGTC-AAAAAGTACGTGAAATTGCTGAAAGG-GAACCGTATGAAATCAGCCTGTCTTTTTGGTAATCAACCTGAGCCTCGGCTTGGGTGCAC---TTGCCAGTAAGTACAGCCTACGACAATTTGATT-TGAGGGAAAAAATCAGGGGGAATGTGGCCTCAGC-TTCG-GTTGAGGTGTTATAGCCCTTTGAAAAATACCTTGGATTGGATTGAGGACTGCAGCGGG-CC-ATTT-----GGGATGA--ACTAT-GGGTGCTTGGCTGTG-ACTAGGAAAAAATCTCTGCT-TCGGGTGGTGTTTTTCTAGTCGCGGTTAAC-TCGCCTATTTTT-TCTTTTTCTCGCTTAGGTCGTAGGCATAATGATTT-TATATGAC-CCGTCTTGAAACACGGACCAAGGAGTCCACCATAGTTGCGAGTCTTTGGGTGTAGAAACCCATGGGCGTAAGGAAACTGACCAAGATATGAAGGC-TGT-ATGGCTGGCAATATCCTCCAGCGAGGACG-TTTTATACTGAATTGACTGAGAGAAAGCAATTATGATGGGACCCGAAAGATGGTGAACT-ATACTTG-AATAGGGTGAAG-CCAG-----A-------------------------------------------------------------GGAACC-TCCTAG-CCCTAGGCTCGGCGGA-TTGTAAACTAAAGCTTT-CGAGTAGTTT-GGCTGGCCCAGTAAATAAG--TTCTCTGGAAAGGGACGACAAAGAGGGTG-AAATCCCCGTTTTTGGCTGGAGCA-TAGTCTTGCGTTT-GCTTGGAAGTGAAGAGTCAGGTTGTTTGGTATTGCAGCCTAAAGTTGGAGGTAAATCTCTCCTAAAGCTAAATATTGACGAAAGACCGATAGCGAACAAGTACCGTGAGGGAAAGATGAAAAGCACCTTGAAAAGGGGGTC-AAAAAGTACGTGAAATTGCTGAAAGG-GAACCGTATGAAATCAGCCTGTCTTTTTGGTAATCAACCTGAGCCTCGGCTTGGGTGCAC---TTGCCAGTAAGTACAGCCTACGACAATTTGATT-TGAGGGAAAAAATCAGGGGGAATGTGGCCTCAGC-TTCG-GTTGAGGTGTTATAGCCCTTTGAAAAATACCTTGGATTGGATTGAGGACTGCAGCGGG-CC-ATTT-----GGGATGA--ACTAT-GGGTGCTTGGCTGTG-ACTAGGAAAAAATCTCTGCT-TCGGGTGGTGTTTTTCTAGTCGCGGTTAAC-TCGCCTATTTTT-TCTTTTTCTCGCTTAGGTCGTAGGCATAATGATTT-TATATGACC-CGTCTTGAAACACGGACCAAGGAGTCCACCATAGTTGCGAGTCTTTGGGTGTAGAAACCCATGGGCGTAAGGAAACTGACCAAGATATGAAGGC-TGT-ATGGCTGGCAATATCCTCCAGCGAGGACG-TTTTATACTGAATTGACTGAGAGAAAGCAATTATGATGGGACCCGAAAGATGGTGAACT-ATACTTG-AATAGGGTGAAG-CCAGAGATAGAGGCTTACAATGGCTACCACGGGTAACGGGGAATTAGGGTTCGATTCCGGAGAGGGAGCCTGAGAAACGGCTACCACATCCAAGGAAGGCAGCAGGCGCGCAAATTACCCAATCCCAATTCGGGGAGGTAGTGACAATAAATAACAATGCTGGGCCTTTTGGCCTAGCAATTGGAATGAGTACAATTTAAATCCCTTAACGAGGATCAATTGGAGGGCAAGTCTGGTGCCAGCAGCCGCGGTAATTCCAGCTCCAAAAGCGTATATTAAAGTTGTTGCAGTTAAAACGTCCGTAGTCGAATTTACACCTTTTGTGTTTG--CCGCCGGTCCTTCATTGGGCTGGATGGGT---AGACGCTGGGTGATAAAGTCTGGTTAATAGAGTGGTTGGCTTCGGNTGGCTGCTTTTCCTTACCAGGCGTATTACCATGAGCAAATCAGAATGCTCAAAGTAGGCCTACGCGCCTGAATGTGTTAGCATGGAATAATAAAATAGGACTCGAGTCTTGTTTTGTTGGTTTACTTGACATTGAGAAATGATGAATAGGAACGGTTGGGGGCATTTGTATTTGGCCGCTAGAGGTGAAATTCTTGGATTGGCCGAAGACAAACTACTGCGAAAGCATTTGACCCAGGACGTTTTCATTGATCAGGGACTAAAGTTGAGGGATCGAAGACGATTAGATACCGTCGTAGTCTTAACCACAAACTATGCCGACTAGCGATTGGGCCTTGAC----------------------------------------------------------------------------------------------------------------------------------------------------------------------------------------------------------------------------------------------------------------------------------------------------------------------------------------------------------------------------------------------------------------------------------------------------------------------------------------------------------------------------------------------------------------------------------------------------------------------------------------------------------------------------------------------------------------------------------------------------------------------------------------------------------------------------------------------------------------------------------------------------------------------------------------------------------------------------------------------------------------------------------------------------------------------------------------------------------------------------------------------------------------------------------------------------------------------
>AbsidiaspinosaFSU551
TTAAAAATGG-------------------ATTGGGTTTGCTATATGGTAATC------------CGATTTTTTTTATTCTGTG------------CACTG------TCTACG----------------------------------------TTGTGCGTGTTTAAAATTATTTTTTTAC-----------------------ACGCCTG------------------------------CCCTG-----------------GGCGTGGTCGA----------------------------------TTTTTTCCCT--CGGGA--------------------TTTTTGAGGCCCCC-----------------------------CA------GATATT--TTAT-ACT-------ATTC-------TGACTGATCATAATTACAT-GAAA----------------AATGTTTAACAA--ATA-AACAACTTTCAGCAATGGATCTCTCGGCTTTCGTATCGATGAAGAACGCAGCAAATCGCGATATGTAGTGTGATCTGCCTATAGTGAATCATCAAATTTTTGAACGCATCTTGCACCCTTGGGTATTCCTGAGGGTACGTCTGTTTCAGTATCATTTAAA-CC-----TCTCC--TCGATCAA-----TTTTTTTGATT------------GATGGGAAATATT---ACTACTGG-CTGCAAGTCC-----------------ATTTTG-----------------GGCTTTACGGCTTAAAA---ATTGCTCGGTT--------TTTCATTTTTTGACT---GACTAT----TACC-CTTTG------GT-AGAA--ACTCTA-----CTATAAGC----------------ATACCTAGTCACA--------TCATCTAGTCTAACCCACCACTTTTT---------------------TACACTTGATCTG-AAATC-AGATGGGAAGTAACGGCG-AGTG-AACAGGG-AAAAGCTCAAAGTTGGAATC-TCCAAG-TCCTAGATTTGGCGAA-TTGTAAACTAAAGTTCT-CGAGTAGTTT-GGCTAGCCTGGTAAAAAAG--TTCTCTGGAAAGGGACGACAAAGAGGGTG-AAATCCCCGTTTTTGGCCGGAGCA-TAGTCTTACGTTT-GCTTGGAAACGAAGAGTCAGGTTGTTTGGTATTGCAGCCTAAAGTTGGAGGTAAATCTCTCCTAAAGCTAAATATTGACGAAAGACCGATAGCGAACAAGTACCGTGAGGGAAAGATGAAAAGCACCTTGAAAAGGGGGTC-AAAAAGTACGTGAAATTGCTGAAAGG-GAACCGTATAAAATCAGCTTGTCTCTTTGATAATCAGCCTGGACTTTGGTCTGGGTGCAC---TTGTCAGTGAGTACGGCCTGTGACAATTTGACT-TGAGGGAAAAAATCAATGGGAATGTGGCCTTGAC-TTCG-GTGGAGGTGTTATAGCCCTTTGAAAAATACCTTGGGTTGGATTGAGGACTGCAGTGAGCCCCCTTCTGGGGGGGATGA--ACTGT-GGGCGCCTGGTCATC-ATTAAAAAAGAATCTCTGCT-TCGGGTGGTGCTTTTTTAATGGAGGTCAAC-TCGCCTACTTTT-TCTTTTTCTCACTTAGGTTGCAGGCATAATGATTT-TATATGAC-CCGTCTTGAAACACGGACCA--------------------------------------------------------------------------------------------------------------------------------------------------------------------------------------------------------ACCCCAGTAACGGCG-AGTG--------AACAGGG-A------------AAAGCTCAAAGTTGGAATC-TCCAAG-TCCTAGATTTGGCGAA-TTGTAAACTAAAGTTCT-CGAGTAGTTT-GGCTAGCCTGGTAAAAAAG--TTCTCTGGAAAGGGACGACAAAGAGGGTG-AAATCCCCGTTTTTGGCCGGAGCA-TAGTCTTACGTTT-GCTTGGAAACGAAGAGTCAGGTTGTTTGGTATTGCAGCCTAAAGTTGGAGGTAAATCTCTCCTAAAGCTAAATATTGACGAAAGACCGATAGCGAACAAGTACCGTGAGGGAAAGATGAAAAGCACCTTGAAAAGGGGGTC-AAAAAGTACGTGAAATTGCTGAAAGG-GAACCGTATAAAATCAGCTTGTCTCTTTGATAATCAGCCTGGACTTTGGTCTGGGTGCAC---TTGTCAGTGAGTACGGCCTGTGACAATTTGACT-TGAGGGAAAAAATCAATGGGAATGTGGCCTTGAC-TTCG-GTGGAGGTGTTATAGCCCTTTGAAAAATACCTTGGGTTGGATTGAGGACTGCAGTGAGCCCCCTTCTGGGGGGGATGA--ACTGT-GGGCGCCTGGTCATC-ATTAAAAAAGAATCTCTGCT-TCGGGTGGTGCTTTTTTAATGGAGGTCAAC-TCGCCTACTTTT-TCTTTTTCTCACTTAGGTTGCAGGCATAATGATTT-TATATGACC-CGTCTTGAAACACGGACCAA----------------------------------------------------------------------------------------------------------------------------------------------------------------------------------------------------ATAGAGGCTTACAATGGCTACCACGGGTAACGGGGAATTAGGGTTCGATTCCGGAGAGGGAGCCTGAGAAACGGCTACCACATCCAAGGAAGGCAGCAGGCGCGCAAATTACCCAATCCCAATTCGGGGAGGTAGTGACAATAAATAACAATGCTGGGCCTTTTGGCCTAGCAATTGGAATGAGTACAATTTAAATCCCTTAACGAGGATCAATTGGAGGGCAAGTCTGGTGCCAGCAGCCGCGGTAATTCCAGCTCCAAAAGCGTATATTAAAGTTGTTGCAGTTAAAACGTCCGTAGTCGAATTTACACCTGGTGCTTGAG--CCGCTGGTTCTTCATTGAGCCGGATT-GTGCTTCAAGCCCGGTGATAAAGTTTGGTTTATAGTGTGGTTGGCTTCGGTCGGCTGCATTTCCTAGCCAAGCGTATTACCATGAGCAAATCAGAATGCTCAAAGTAGGCCTTCGCGCCTGAATGTGTTAGCATGGAATAATAAAATAGGACTCGAGTCTTGTTTTGTTGGTTTACTTGACATTGAGAAATGATGAATAGGAACGGTTGGGGGCATTTGTATTTGGCCGCTAGAGGTGAAATTCTTGGATTGGCCGAAGACAAACTACTGCGAAAGCATTTGACCCAGGACGTTTTCATTGATCAGGGACTAAAGTTGAGGGATCGAAGACGATTAGATACCGTCGTAGTCTTAACCACAAACTATGCCGACTAGCGATTGGGTCTTGACGGTCAAACCCGTGAACACGCTTTGTTGGCCTTCACTCTCGGTGTCCGTCAATTGATTGTCGCTATCAACAAGATGGATTCTACCAAGTGGTCTGAACAACGTTTCAACGAAATCATCAAGGAAGTCTCTGGTTTCATCAAGAAGATCGGTTTCAACCCCAAGTCTGTCCCCTTCGTCCCCATCTCTGGCTGGCACGGTGACAACATGTTGGACGAATCTACCAACATGCCCTGGTACAAGGGATGGAACAAGGAAACCAAGGCCGGAGCCAAGTCTGGTAAGACCCTTTTGGATGCCATTGATGCCATTGACCCCCCTACCCGTCCTTCCGACAAGCCTCTCCGTCTCCCTCTTCAAGATGTGTACAAGATTGGTGGTATTGGTACGGCCCCCGTTGGTCGTGTCGAAACTGGTGTGATCAAGGCTGGTATGGTTGTCACTTTTGCTCCCGCTAACGTCACCACTGAAGTCAAGTCCGTCGAAATGCATCACGAACAATTGGTTGAAGGTCTCCCCGGTGACAATGTCGGTTTCAACGTCAAGAACGTCTCTGTCAAGGATATCCGTCGTGGTAACGTCTGTTCCGACTCCAAGAACGATCCCGCCAAGGAATCTGGCTCCTTCACTGCTCAAGTCATTGTCCTCAACCACCCTGGTCAGTTGCCATCCAAGCTGTCTTGTCGCT-TTATGCTTCTGGTCGTACTACCGGTATTGTGCTCGATT-CTGGTGATGGTGTTACCCATACTGTTCCT-ATCTATGAAGGTTATGCTC--TCCCCCATGCTATC-TTGCG-TTTGGATATGGCT--GGTCGTGACTTGACTGATTACTTGATGCGCATCTTGGCTGAACGTGGTCACTCCTTCACTACCACTGCTGAACGTGAAATTGTCCGTGATATCAAGGAAAAGCTCTGTTATACCGCTCTCGACTTTGAACAAGAAATGC-AAACCGCTGCCCAATCCTCTGCTCTCGAAAAGTCCTATGAATTGCCC-GATGGTCAAGTCATCACTGTTGGT-AATGAACG-TTTCCGTGCC-CCT--GAAG-CCCTC-TTCCAACCTTC-CTTCCT-TGGT-C--TCGAATCTG--CTGGTAT-TCACG-AAACTAC-CTACAAC-TCTATCATG-AAGTGTGATGT-CGATAT-TCGTAAGGA--CTTGT
>AbsidiastercorariaEML_DG8_1
-----------------------------------------------------------------------TTCGATCCC---------------CGCCG---------------------------------------------------------------------------------------------------------------------------------------------CCCG-----------------GGTGGCATGAA----------------------------------TCAGTTCCCTCACGGGG------------------GCCGAGGAGTGCGCCC--------------------------------------AATTA--TTTG-ACT-------ATTC-------TGACTGATC----AAACAA-TGAA----------------ATTGTTAACAT---ATA-AACAACTTTCAGCAATGGATCTCTCGGCTTTCGTATCGATGAAGAACGCAGCAAATCGCGATATGTAGTGTGATCTGCCTATAGTGAATCATCAAATTTTTGAACGCATCTTGCACCCCTGGGTATTCCTGGGGGTACGCCTGTTTCAGTATCATTATTA-CC-----TCTCT--TCAACCAA------CTTGTTGGTA------------GATGGGAAACATA---ACTACTGG-CCCTGAGTCG-----------------CCTTTT-------------AGGGGGCTTCACGGCTAAAAT------GCTCGGTT-------------ATTCTTGGCT---GATGAC----AACC-TTTTG------GTAAGATTTATCCTA-----CTAAAA------------------AGACCCAGTAAAC--------CAAGAAATGGACCTCCCCATATTTTATAGAGACCCCAC---------CAACCTTGATCTG-AAATC-AGGCGGGA--------------------------ACTCTCGCTGCCGGATGA-TCTTAG-TCTAACATCAGGCCAT-TTGCAAACTGATGCTCT-CGAGTAGTTC-GGCTAGCCTGGTAAATAAG--TTCTCTGGAAAGGGACGACTAAGAGGGTG-AAATCCCCGTTTTTGGCCGGAGCA-TAGTCTTGCGTTT-GCTCGGAAGCGAAGAGTCAGGTTGTTTGGTATTGCAGCCTAAAGTTGGAGGTAAATCTCTCCTAAAGCTAAATATTGACGAAAGACCGATAGCGAACAAGTACCGTGAGGGAAAGATGAAAAGCACCTTGAAAAGGGGGTC-AAAAAGTACGTGAAATTGCTGAAAGG-GAACCGTATGAAATCAGCCTGTGTCTTTAGTAATCAATCTGGGCCTCGGCCTGGATGCAC---TTGCTAGTGACT-CAGCTTGCGACAGTTTGATT-TGGAGGAAAAAATCAAGGAGAATGTGGCCTCGAC-TTCG-GTGGAGGTGTTATAGCTCTTTGAAAAATACTCTGGATTGGACTGAGGACTGCAGCGAG-CC--TTT-----GGGATGG--ACTGT-GGGCGCTTGTCTTTT-AATAGGAAAGAATCTCTGCT-TCGGGTGGTGCTTTTTTATTAAAAGGCAAC-TCGCCTACTTTT-CCTTTTTCTCGC-TAGGTCGCAAGCATAATGATTT-TATATGAC-AC------------------------------------------------------------------------------------------------------------------------------------------------------------------------------------------------------------------------------------------------------------------------------TCTCGCTGCCGGATGA-TCTTAG-TCTAACATCAGGCCAT-TTGCAAACTGATGCTCT-CGAGTAGTTC-GGCTAGCCTGGTAAATAAG--TTCTCTGGAAAGGGACGACTAAGAGGGTG-AAATCCCCGTTTTTGGCCGGAGCA-TAGTCTTGCGTTT-GCTCGGAAGCGAAGAGTCAGGTTGTTTGGTATTGCAGCCTAAAGTTGGAGGTAAATCTCTCCTAAAGCTAAATATTGACGAAAGACCGATAGCGAACAAGTACCGTGAGGGAAAGATGAAAAGCACCTTGAAAAGGGGGTC-AAAAAGTACGTGAAATTGCTGAAAGG-GAACCGTATGAAATCAGCCTGTGTCTTTAGTAATCAATCTGGGCCTCGGCCTGGATGCAC---TTGCTAGTGACT-CAGCTTGCGACAGTTTGATT-TGGAGGAAAAAATCAAGGAGAATGTGGCCTCGAC-TTCG-GTGGAGGTGTTATAGCTCTTTGAAAAATACTCTGGATTGGACTGAGGACTGCAGCGAG-CC--TTT-----GGGATGG--ACTGT-GGGCGCTTGTCTTTT-AATAGGAAAGAATCTCTGCT-TCGGGTGGTGCTTTTTTATTAAAAGGCAAC-TCGCCTACTTTT-CCTTTTTCTCGC-TAGGTCGCAAGCATAATGATTT-TATATGAC--------------------------------------------------------------------------------------------------------------------------------------------------------------------------------------------------------------------------ATAGAGGCTTACAATGGCTACCACGGGTAACGGGGAATTAGGGTTCGATTCCGGAGAGGGAGCCTGAGAAACGGCTACCACATCCAAGGAAGGCAGCAGGCGCGCAAATTACCCAATCCCAATTCGGGGAGGTAGTGACAATAAATAACAATGCTGGGCCTTTTGGCCTAGCAATTGGAATGAGTACAATTTAAATCCCTTAACGAGGATCAATTGGAGGGCAAGTCTGGTGCCAGCAGCCGCGGTAATTCCAGCTCCAAAAGCGTATATTAAAGTTGTTGCAGTTAAAACGTCCGTAGTCGAATTTCCACCTTTTGCGCTGG--CCGCCGGTTCTTCATTGAGCTGGATTGGT--TCAGTGCTGGGTGATAAAGTCTGGCTGATAGGGTGGTTGGCTTCGGTTGGCTGCCTTTCCTCGCCAGGCGTATTACCATGAGCAAATCAGAATGCTCAAAGTAGGCCTTCGCGCCTGAATGTGTTAGCATGGAATAATAAAATAGGACTCGAGTCTTGTTTTGTTGGTTTACTTGACATTGAGAAATGATGAATAGGAACGGTTGGGGGCATTTGTATTTGGCCGCTAGAGGTGAAATTCTTGGATTGGCCGAAGACAAACTACTGCGAAAGCATTTGACCCAGGACGTTTTCATTGATCAGGGACTAAAGTTGAGGGATCGAAGACGATTAGATACCGTCGTAGTCTTAACCACAAACTATGCCGACTAGCGATTGGGCCTTGAC-------------------------------------------------------------------------------------------------------------------------------------------------------------------------------------------------------------------------------------CCTGGTACAAGGGATGGAACAAGGAAACCAAGGCCGGTGCCAAGTCTGGTAAGACTCTCTTGGATGCCATTGATGCCATTGACCCCCCTACCCGTCCTTCCGACAAGCCCCTCCGTCTCCCTCTTCAAGATGTGTACAAGATCGGTGGTATTGGTACTGTCCCCGTTGGTCGTGTCGAAACTGGTGTTATCAAGGCTGGTATGGTTGTTACCTTCGCTCCCGCTAACGTCACCACTGAAGTCAAGTCCGTCGAAATGCATCACGAACAATTGGTTGAAGGTCTCCCCGGTGACAACGTCGGTTTCAACGTCAAGAACGTCTCTGTCAAGGATATCCGTCGTGGTAACGTCTGTTCCGACTCCAAGAACGACCCCGCCCAGGAATCTGGCTCCTTCACTGCTCAAGTCATTGTCCTCAACCACCCTGGTCAGTTGCCATCCAAGCTGTCTTGTCGCT-TTATGCTTCTGGTCGTACCACTGGTATTGTGCTTGATT-CTGGTGATGGTGTATCCCATACTGTGCCC-ATCTATGAAGGTTATGCTC--TCCCCCATGCTATC-TTGCG-TTTGGATATGGCC--GGTCGTGACTTGACGGATTACTTGATGCGTATCTTGGCTGAACGTGGTCACTCTTTCACCACCACCGCTGAACGTGAAATTGTCCGTGACATCAAGGAAAAACTGTGTTATGTTGCTCTCGACTTTGAACAAGAAATGC-AAACCGCTGCTCAATCCTCGGCTCTCGAAAAATCCTATGAATTACCT-GATGGTCAAGTCATCACTGTTGGT-AATGAACG-GTTCCGTGCC-CCT--GAAG-CCCTC-TTCCAACCCAA-CCTCCT-CGGC-A--GCGAATCTG--ATGGTAT-TCACA-GAACGAC-CTACAAC-TCTATCATG-AAGTGTGATGT-AGATAT-TCGTAAAGA--TTTGT
>AbsidiasympodialisCGMCC316063
TTAGAAATGG---------------CGGGGGAAGGTTCGCCCTTCCTC----------------CCAAAATCTCTATTCTGTG------------CACCG-------TTTTG----------------------------------------TGTGTTGGGC-----------------------------------------CAACCTT------------TAGGGGGTTTTGGCTCAGCACGT-----------------GGCGGAGT-------------------------------------CTTGGATCTT----------------------GCATGAATCGGATTTCCCCTGGATTTCCCCTGCATAATTTTGACAGCTCC------GCCGAATCTTACTACT-------AAGAC------TGACTGACCATGAAAAAAG-TAAA------------------------------ACATAACAACTTTTAGCAATGGATCTCTCGGCTTTCGTATCGATGAAGAACGCAGCGAATCGCGATATGTAGTGTGATCTGCCTCTAGTGAATCATCAAATCTTTGAACGCATCTTGCACCCTTTGGTATTCCAAAGGGTACGCCTGTTTCAGTATCATTATAA-CC-----TCTCT--CCCCATGG-----CTTTTTTGGTC---------AAAGGGGGGAAAGAGCATAACCGGTGG-CCCAGCGCTC-----------------CTCTTT---------TTGGGGGAGTCGTCTCGGCTGGAAA----------------------AACTGTCGCAAGGGTAGGCCAACA----GGTC-TTTCGCACTTGAT-AAATCTAATTTG-----TTATAGTGTGGGGAT---------TGGTCTGCCCATG--------TTTGTGGCCAACTCTTT------------------------------ACCTTTTGATCTG-AAATC-AGGCGGGAAGTAACGGCG-AGTG-AACAGGG-AAAAGCTCAAAGTTGGAAGC-TCCTGG-CCCTAGGCTAGGCGCA-TTGTAAACTAAAGCTGT-AAAGTAGTAC-GGTTGGCCTGGTAAAAAAG--TTCCCTGGAATGGGGCGACATGGAGGGTG-AAATCCCCGTCTTTGGCCAGAGCT-CAGCTGTGCGTTT-GCTTTGCTGCGAAGAGTCAGGTTGTTTGGGAATGCAGCCTAAAATGGGAGGTAGACTTCTCCTAAAGCTAAATATTGACGAAAGACCGATAGCGAACAAGTACCGTGAGGGAAAGATGAAAAGCACTTTGAAAAGAGGGTC-AAAAAGTACGTGAAATTGCTAAAAGG-GAACCGTATGAAATCAGCCTGATGTGTGGGTAATCAGCCTGGGCTTTGGCCTGGGTGCAC---TTGCCCATGTAT-TAGCCTGCGACAGTTTGACT-TGGGGGAAAAAAGATGGGGGAATGTGGCCTCGGC-TTCG-GTTGAGGTGTTATAGCCCCTGTCAAAATACCTTGGGTTGGACTGAGGACTGCAGCGAG-CC-GTAA-----GGCATGG--GTCTC-GGGCGCTCTGTCTCG-GCGAAAAGTGAATCTCTGCC-TCGGGTGGTGCGCTTTTCGTCAGGGCAGAC-CCGTCTGTTTCT-TCTTTCTCTCGCTTAGGTCGTAGGCATAATGATTT-TATATGAC-CCGTCTTGAAACACGGACCAAGGAGTCCACCATAGTTGCGAGTCTTTGAGTGTAAAAACCCATGGGCGTAAGGAAACTGACCAAGATATGAAGGCT----TTGGCTGGCAATATCCTCCGGCGAGGACG--TTTTAACTGAATTGACCGAGAGAAAGCACCTATGATGGGACCCGAAAGATGGTGAACT-ATACTTG-AATAGGGTGAAG-CCAG-----ACCCCAGTAACGGCG-AGTG--------AACAGGG-A------------AAAGCTCAAAGTTGGAAGC-TCCTGG-CCCTAGGCTAGGCGCA-TTGTAAACTAAAGCTGT-AAAGTAGTAC-GGTTGGCCTGGTAAAAAAG--TTCCCTGGAATGGGGCGACATGGAGGGTG-AAATCCCCGTCTTTGGCCAGAGCT-CAGCTGTGCGTTT-GCTTTGCTGCGAAGAGTCAGGTTGTTTGGGAATGCAGCCTAAAATGGGAGGTAGACTTCTCCTAAAGCTAAATATTGACGAAAGACCGATAGCGAACAAGTACCGTGAGGGAAAGATGAAAAGCACTTTGAAAAGAGGGTC-AAAAAGTACGTGAAATTGCTAAAAGG-GAACCGTATGAAATCAGCCTGATGTGTGGGTAATCAGCCTGGGCTTTGGCCTGGGTGCAC---TTGCCCATGTAT-TAGCCTGCGACAGTTTGACT-TGGGGGAAAAAAGATGGGGGAATGTGGCCTCGGC-TTCG-GTTGAGGTGTTATAGCCCCTGTCAAAATACCTTGGGTTGGACTGAGGACTGCAGCGAG-CC-GTAA-----GGCATGG--GTCTC-GGGCGCTCTGTCTCG-GCGAAAAGTGAATCTCTGCC-TCGGGTGGTGCGCTTTTCGTCAGGGCAGAC-CCGTCTGTTTCT-TCTTTCTCTCGCTTAGGTCGTAGGCATAATGATTT-TATATGACC-CGTCTTGAAACACGGACCAAGGAGTCCACCATAGTTGCGAGTCTTTGAGTGTAAAAACCCATGGGCGTAAGGAAACTGACCAAGATATGAAGGCT----TTGGCTGGCAATATCCTCCGGCGAGGACG--TTTTAACTGAATTGACCGAGAGAAAGCACCTATGATGGGACCCGAAAGATGGTGAACT-ATACTTG-AATAGGGTGAAG-CCAGAG--------------------------------------------------------------------------------------------------------------------------------------------------------------------------------------------------------------------------------------------------------------------------------------------------------------------------------------------------------------------------------------------------------------------------------------------------------------------------------------------------------------------------------------------------------------------------------------------------------------------------------------------------------------------------------------------------------------------------------------------------------------------------------------------------------------------------------------------------------------------------------------------------------------------------------------------------------------------------------------------------------------------------------------------------------------------------------------------------------------------------------------------------------------------------------------------------------------------------------------------------------------------------------------------------------------------------------------------------------------------------------------------------------------------------------------------------------------------------------------------------------------------------------------------------------------------------------------------------------------------------------------------------------------------------------------------------------------------------------------------------------------------------------------------------------------------------------------------------------------------------------------------------------------------------------------------------------------------------------------------
>AbsidiasympodialisCGMCC316064
TTAGAAATGG---------------CGGGGGAAGGTTCGTCCTTCCTC----------------CCAAAATCTCTATTCTGTG------------CACCG-------TTTTG----------------------------------------TGTGTTGGGC-----------------------------------------CAACCTT------------TAGGGGGTTTTGGCTCAGCACGT-----------------GGCGGAGT-------------------------------------CTTGGATCTT----------------------GCATGAATCGGATTTCCCCTGGATTTCCCCTGCATAATTTTGACAGCTCC------GCCGAA--TCTT-ACT-------ACTAAGAC---TGACTGACCATGAAAAAAG-TAAA------------------------------ACATAACAACTTTTAGCAATGGATCTCTCGGCTTTCGTATCGATGAAGAACGCAGCGAATCGCGATATGTAGTGTGATCTGCCTCTAGTGAATCATCAAATCTTTGAACGCATCTTGCACCCTTTGGTATTCCAAAGGGTACGCCTGTTTCAGTATCATTATAA-CC-----TCTCT--CCCCATGG-----CTTTTTTGGTC--------AAAGGGGGGGAAAGAGCATAACCGGTGG-CCCAGCGCTC--------CT-------CTTTTT-----------GGGGGAGTCGTCTCGGCTGGAAA----------------------AACTGTCGCAAGGGTAGGCCAACA----GGTC-TTTCGCACTTGAT-AAATCTAATTTG-----TTATAGTGTGGGGATT---------GGTCTGCCCATG--------TTTGTGGCCAACTCTTT------------------------------ACCTTTTGATCTG-AAATC-AGGCGGGAAGTAACGGCG-AGTG-AACAGGG-AAAAGCTCAAAGTTGGAAGC-TCCTGG-CCCTAGGCTAGGCGCA-TTGTAAACTAAAGCTGT-AAAGTAGTAC-GGTTGGCCTGGTAAAAAAG--TTCCCTGGAATGGGGCGACATGGAGGGTG-AAATCCCCGTCTTTGGCCAGAGCT-CAGCTGTGCGTTT-GCTTTGCTGCGAAGAGTCAGGTTGTTTGGGAATGCAGCCTAAAATGGGAGGTAGACTTCTCCTAAAGCTAAATATTGACGAAAGACCGATAGCGAACAAGTACCGTGAGGGAAAGATGAAAAGCACTTTGAAAAGAGGGTC-AAAAAGTACGTGAAATTGCTAAAAGG-GAACCGTATGAAATCAGCCTGATGTGTGGGTAATCAGCCTGGGCTTTGGCCTGGGTGCAC---TTGCCCATGTAT-TAGCCTGCGACAGTTTGACT-TGGGGGAAAAAAGATGGGGGAATGTGGCCTCGAC-TTCG-GTTGAGGTGTTATAGCCCCTGTCAAAATACCTTGGGTTGGACTGAGGACTGCAGCGAG-CC-GTAA-----GGCATGG--GTCTC-GGGCGCTCTGTCTCG-GCGAAAAGTGAATCTCTGCC-TCGGGTGGTGCGCTTTTCGTCAGGGCAGAC-CCGTCTGTTTCT-TCTTTCTCTCGCTTAGGTCGTAGGCATAATGATTT-TATATGAC-CCGTCTTGAAACACGGACCAAGGAGTCCACCATAGTTGCGAGTCTTTGAGTGTAAAAACCCATGGGCGTAAGGAAACTGACCAAGATATGAAGGCT----TCGGCTGGCAATATCCTCCGGCGAGGACG--TTTTAACTGAATTGACCGAGAGAAAGCACCTATGATGGGACCCGAAAGATGGTGAACT-ATACTTG-AATAGGGTGAAG-CCAG-----ACCCCAGTAACGGCG-AGTG--------AACAGGG-A------------AAAGCTCAAAGTTGGAAGC-TCCTGG-CCCTAGGCTAGGCGCA-TTGTAAACTAAAGCTGT-AAAGTAGTAC-GGTTGGCCTGGTAAAAAAG--TTCCCTGGAATGGGGCGACATGGAGGGTG-AAATCCCCGTCTTTGGCCAGAGCT-CAGCTGTGCGTTT-GCTTTGCTGCGAAGAGTCAGGTTGTTTGGGAATGCAGCCTAAAATGGGAGGTAGACTTCTCCTAAAGCTAAATATTGACGAAAGACCGATAGCGAACAAGTACCGTGAGGGAAAGATGAAAAGCACTTTGAAAAGAGGGTC-AAAAAGTACGTGAAATTGCTAAAAGG-GAACCGTATGAAATCAGCCTGATGTGTGGGTAATCAGCCTGGGCTTTGGCCTGGGTGCAC---TTGCCCATGTAT-TAGCCTGCGACAGTTTGACT-TGGGGGAAAAAAGATGGGGGAATGTGGCCTCGAC-TTCG-GTTGAGGTGTTATAGCCCCTGTCAAAATACCTTGGGTTGGACTGAGGACTGCAGCGAG-CC-GTAA-----GGCATGG--GTCTC-GGGCGCTCTGTCTCG-GCGAAAAGTGAATCTCTGCC-TCGGGTGGTGCGCTTTTCGTCAGGGCAGAC-CCGTCTGTTTCT-TCTTTCTCTCGCTTAGGTCGTAGGCATAATGATTT-TATATGACC-CGTCTTGAAACACGGACCAAGGAGTCCACCATAGTTGCGAGTCTTTGAGTGTAAAAACCCATGGGCGTAAGGAAACTGACCAAGATATGAAGGCT----TCGGCTGGCAATATCCTCCGGCGAGGACG--TTTTAACTGAATTGACCGAGAGAAAGCACCTATGATGGGACCCGAAAGATGGTGAACT-ATACTTG-AATAGGGTGAAG-CCAGAG----------------------------------------------------------------------------------------------------------------------------------------------------------------------------------------------------------------------------------------------------------------------------------------------------------------------------------------------------------------------------------------------------------------------------------------------------------------------------------------------------------------------------------------------------------------------------------------------------------------------------------------------------------------------------------------------------------------------------------------------------------------------GGTCAAACCCGTGAACACGCTTTGTTGGCTTTCACCCTCGGTGTCCGTCAATTGATCGTCGCCATTAACAAGATGGATTCTACCAAGTGGTCCGAACAACGCTTCAACGAAATCATCAAGGAAGTTTCTGGCTTCATCAAGAAGATCGGTTTCAACCCCAAGTCTGTCCCCTTCGTCCCCATCTCTGGCTGGCACGGTGACAACATGTTGGAAGAATCTACCAACATGCCCTGGTACAAGGGATGGAACAAGGAAACCAAGGCTGGTGCCAAGTCTGGTAAGACTCTCTTGGATGCCATCGATGCCATTGATCCTCCTCAACGTCCTTCCGACAAGCCCCTCCGTCTCCCTCTTCAAGATGTGTACAAGATCGGTGGTATTGGTACTGTCCCCGTCGGTCGTGTCGAAACTGGTGTCATCAAGGCCGGTATGGTCGTCACCTTCGCTCCCGCTAACGTCACCACTGAAGTCAAGTCCGTCGAAATGCATCACGAACAATTGGTTGAAGGTCTCCCCGGTGACAACGTCGGTTTCAACGTCAAGAACGTCTCCGTCAAGGATATCCGTCGTGGTAACGTCTGCTCTGACTCCAAGAACGACCCCCCCAAGGAAGCCGGTTCCTTCACTGCCCAAGTCATTGTCCTCAACCACCCTGGTCA-----------------------------------------------------------------------------------------------------------------------------------------------------------------------------------------------------------------------------------------------------------------------------------------------------------------------------------------------------------------------------------------------------------------------------------------------------------------------------------------------------------------------------------
>Absidiaterrestris_FMR14989
TTAAAAATGC----------------------TGCTGCTGCCTGTATAGGTGGTG---------GTCAACTTTTTATCTTGTG------------CACCG------TTTTTT----------------------------------------TGGGTGGG-------------------------------------------CTTCCTT---------------TGGGAGGTTCATCCGCCCTG-----------------GGCGTGGCTA-----------------------------------CTTTTTCCTT--TGGGA---------------GAAA---ACCGGCCTGCCCAGTGCTCTTCTG-----------------AG------CAAACA--TTTA-ACT-------ATTC-------TGACTGAAC--CTAACAAA-GAAA----------------ATTGTTAATC----ATA-AACAACTTTCAGCAATGGATCTCTCGGCTTTCGTATCGATGAAGAACGCAGCAAATCGCGATATGTAGTGTGACTTGCCTATAGTGAATCATCAAATCTTTGAACGCATCTTGCACCCCTGGGTATTCCTGGGGGTACGCCTGTTTCAGTATCATTTAAA-CT-----TCTCT--CCCCAA-----------TTCGGGT------------GCTGGGAAAAATC---ACTACTGGCCCGCGAGAAT-----------------TTATTC-------------------TCTGACGGCTTAAATGC----TCTGGCTT----------TTTACTTTTGACT--AGCTTAT----TACC-CTTTG------GT-AG-TTTACTCTA-----TTAAAGCTCCAAGCTC--------CTCTCTAGAATGG--------CCCCCGCAACCCCCCTA------------------------------AACACTTGATCTG-AAATC-AGGCGGGAAGTAACGGCG-AGTG-AACAGGG-AAAAGCTCAAAGTTGGAACC-TCCTGG-CCCTAGGTCTGGCGGA-TTGTAAACTAAAGCTCT-CGAGTAGTTC-GGCTAGCCTGGTAAAAAAG--TTCTCTGGAAAGGGACGACATGGAGGGTG-AAATCCCCGTCTTTGGCCAGAGCA-TAGTCCAACGTTT-GCTTGGAAGTGAAGAGTCAGGTTGTTTGGTATTGCAGCCTAAAGCTGGAGGTAAATCTCTCCTAAAGCTAAATATTGACGAAAGACCGATAGCGAACAAGTACCGTGAGGGAAAGATGAAAAGCACTTTGAAAAGAGGGTC-AAAAAGTACGTGAAATTGCTGAAAGG-GAACCGTATGAAATCAGCCTGTCTCTTTGGTAATCAACCTGGAATTCGTTCTGGGTGCAC---TTGCCAGTGAGT-CAGCCTGCGACAATTTGGTT-TGGGGGAAAAAATCAGGGGGAATGTGGCATCCGC-TTCG-GTCGTTGGGTTATAGCCCTTTGAAAAATACCCTGGACTGGATTGAGGAATGCAACAAA-GC-CTTT-----GGGATTA--ACTGTGGGGCCCTTGGCTTTTCCCTTGGAAAAAATCCTTGCTAGCCGTTGTTGTCTTTTACGGCCGGGTCAAC-TCCCCCACGTTT-TCATTTTTCGTCCT-----------------------------------------------------------------------------------------------------------------------------------------------------------------------------------------------------------------------------------------------------------CCCT-AGTAACGGCG-AGTG--------AACAGGG-A------------AAAGCTCAAAGTTGGAACC-TCCTGG-CCCTAGGTCTGGCGGA-TTGTAAACTAAAGCTCT-CGAGTAGTTC-GGCTAGCCTGGTAAAAAAG--TTCTCTGGAAAGGGACGACATGGAGGGTG-AAATCCCCGTCTTTGGCCAGAGCA-TAGTCCAACGTTT-GCTTGGAAGTGAAGAGTCAGGTTGTTTGGTATTGCAGCCTAAAGCTGGAGGTAAATCTCTCCTAAAGCTAAATATTGACGAAAGACCGATAGCGAACAAGTACCGTGAGGGAAAGATGAAAAGCACTTTGAAAAGAGGGTC-AAAAAGTACGTGAAATTGCTGAAAGG-GAACCGTATGAAATCAGCCTGTCTCTTTGGTAATCAACCTGGAATTCGTTCTGGGTGCAC---TTGCCAGTGAGT-CAGCCTGCGACAATTTGGTT-TGGGGGAAAAAATCAGGGGGAATGTGGCATCCGC-TTCG-GTCGTTGGGTTATAGCCCTTTGAAAAATACCCTGGACTGGATTGAGGAATGCAACAAA-GC-CTTT-----GGGATTA--ACTGTGGGGCCCTTGGCTTTTCCCTTGGAAAAAATCCTTGCTAGCCGTTGTTGTCTTTTACGGCCGGGTCAAC-TCCCCCACGTTT-TCATTTTTCGTCCT----------------------------------------------------------------------------------------------------------------------------------------------------------------------------------------------------------------------------------------------------------------------------------------------------------------------------------------------------------------------------------------------------------------------------------------------------------------------------------------------------------------------------------------------------------------------------------------------------------------------------------------------------------------------------------------------------------------------------------------------------------------------------------------------------------------------------------------------------------------------------------------------------------------------------------------------------------------------------------------------------------------------------------------------------------------------------------------------------------------------------------------------------------------------------------------------------------------------------------------------------------------------------------------------------------------------------------------------------------------------------------------------------------------------------------------------------------------------------------------------------------------------------------------------------------------------------------------------------------------------------------------------------------------------------------------------------------------------------------------------------------------------------------------------------------------------------------------------------------------------------------------------------------------------------------------------------------------------------------------------------------------------------------------------------------------------------------------------------------------------------------------------------------------------------------------------------------------------------------------------------
>AbsidiaturgidaCGMCC316032
TTAAAAAAGC------TGGAAAGTGGGAGGCAGGTTTCGGCCGGCCGAGCATT-----------TTTCTTTTTTTATTCTGTG------------CACTG------TTTTAT----------------------------------------TTTATGATGGTTTACCGAGGGGGATACTGGCAATATCACCCTATGGGGAGTTATTGAGCAGGCAATATCTCCCTTTTTTATACCGTCACCCTG-----------------GGTATGGTCT-----------------------------------CCTTTTCCTT--CGGGA---------------GAAA----CGAGTCTGCCCGGGAAA-------------------------------AAATTCTATTAT-ACT-------AATGT------TGACTGAACC----------GAAA--------------GGATTGTTAAAATAC-ATA-AACAACTTTCAGCAATGGATCTCTCGGCTTTCGTATCGATGAAGAACGCAGCAAATCGCGATATGTAGTGTGATCTGCCCATAGTGAATCATCAAATCTTTGAACGCATCTTGCACCTCTGGGTATTCCTGGAGGTACGCCTGTTTCAGTATCATTTTAC-CT-----TCTTT--TCCCTGTA---------ATGGGGG------------GGAAGAAGATATC---ACAATTGGCCCTAGAGACTGGCCTGGCTT-------CGGCTC-------------GGTCAACTTCACGGCTTAAAT----ATACTGGGTC--CCACCATCACTTCTTTCTGTTACGGCTGAA----TACC-CTTTG------GT-AGTTTTTTTCTA-----CTATAAGCTATATC----------ACCGGCATTAAGAGGGGCCCCCTATAAAAACTCAT---------------------------------ACCCTTTGATCTG-AAATC-AGGCGGGAAGTAACGGCG-AGTG-AACAGGG-AAAAGCTCA-AGTTGGAACC-TCCTTG-CCCTAGGCATGGCGGA-TTGTAAACTAAAGCTCT-CGAGTAGTTC-GGCTAGCCTGGTAAATAAG--TTCTCTGGAAAGGGACAACATGGAGGGTG-AAATTCCCGTCTTTGGCCAGAGCA-TAGTCCTACGTTT-GCTTGGGAGTGAAGAGTCAGGTTGTTTGGTATTGCAGCCTAAAGCTGGAGGTAAATCTCTCCTAAAGCTAAATATTGACGAAAGACCGATAGCGAACAAGTACCGTGAGGGAAAGATGAAAAGCACCTTGAAAAGGGGGTC-AAAAAGTACGTGAAATTGCTGAAAGG-GAACCGTATGAAATCAGCTTGTCCTCTTGGTAATCAACCTGAGCTTCGGTTTGGGTGCAC---TTGCCATTGGGT-CAGCCTGCGACAATTTGATT-TGGGGGAAAAAATCATTGGGAATGTGGCCTCGGC-TTCG-GTCTAGGTGTTATAGCCCTTTGAAAAATACCCTGGGTTGGATTGAGGACTGCAGCAAG-CC-CTGT--AATGGGGTAAAGACTGT-GGGTGCTTGGTTTTG-GCTGGGAGAAAATCTCTACT-TTGGGTAGTGTTCTTTCGGTTGAGGCCAAC-TCGCCTACTTTTCTTTTCTTCTTGCTTAGGTCGTAGGCATAATGATTT-TATATGAC-CCGTCTTGAAACACGGACCAAGGAGTCCACCATGATTGCGAGTCTTTGGGTGTAAAAACTCATAGGCGAAAGGAAACTGACCAAGATATGAAGGCTTTT-ACGGCCGGCAATATCCTCCAGCGAGGACGTTTTTATACTGAATTGACTGAGAGAAAGCAATTATGATGGGACCCGAAAGATGGTGAACT-ATACTTG-AATAGGGTGAAG-CCAG-----ACCCTAGTAACGGCG-AGTG--------AACAGGG-A------------AAAGCTCA-AGTTGGAACC-TCCTTG-CCCTAGGCATGGCGGA-TTGTAAACTAAAGCTCT-CGAGTAGTTC-GGCTAGCCTGGTAAATAAG--TTCTCTGGAAAGGGACAACATGGAGGGTG-AAATTCCCGTCTTTGGCCAGAGCA-TAGTCCTACGTTT-GCTTGGGAGTGAAGAGTCAGGTTGTTTGGTATTGCAGCCTAAAGCTGGAGGTAAATCTCTCCTAAAGCTAAATATTGACGAAAGACCGATAGCGAACAAGTACCGTGAGGGAAAGATGAAAAGCACCTTGAAAAGGGGGTC-AAAAAGTACGTGAAATTGCTGAAAGG-GAACCGTATGAAATCAGCTTGTCCTCTTGGTAATCAACCTGAGCTTCGGTTTGGGTGCAC---TTGCCATTGGGT-CAGCCTGCGACAATTTGATT-TGGGGGAAAAAATCATTGGGAATGTGGCCTCGGC-TTCG-GTCTAGGTGTTATAGCCCTTTGAAAAATACCCTGGGTTGGATTGAGGACTGCAGCAAG-CC-CTGT--AATGGGGTAAAGACTGT-GGGTGCTTGGTTTTG-GCTGGGAGAAAATCTCTACT-TTGGGTAGTGTTCTTTCGGTTGAGGCCAAC-TCGCCTACTTTTCTTTTCTTCTTGCTTAGGTCGTAGGCATAATGATTT-TATATGACC-CGTCTTGAAACACGGACCAAGGAGTCCACCATGATTGCGAGTCTTTGGGTGTAAAAACTCATAGGCGAAAGGAAACTGACCAAGATATGAAGGCTTTT-ACGGCCGGCAATATCCTCCAGCGAGGACGTTTTTATACTGAATTGACTGAGAGAAAGCAATTATGATGGGACCCGAAAGATGGTGAACT-ATACTTG-AATAGGGTGAAG-CCAGAG----------------------------------------------------------------------------------------------------------------------------------------------------------------------------------------------------------------------------------------------------------------------------------------------------------------------------------------------------------------------------------------------------------------------------------------------------------------------------------------------------------------------------------------------------------------------------------------------------------------------------------------------------------------------------------------------------------------------------------------------------------------------GGTCAAACCCGTGAACACGCTTTGTTGGCTTTCACTCTCGGTGTCCGTCAATTGATCGTTGCTATCAACAAGATGGATTCTACCAAGTGGTCCGAACAACGTTTCAACGAAATCATCAAGGAAGTCTCTGGTTTCATCAAGAAGATCGGTTTCAACCCCAAGTCTGTCCCCTTCGTCCCCATCTCTGGCTGGCACGGTGACAACATGTTGGAAGAATCCAGCAACATGCCCTGGTACAAGGGATGGAACAAGGAAACCAAGGCCGGTGCCAAGTCTGGTAAGACTCTCTTGGATGCCATTGATGCTATTGATCCTCCTCAACGTCCTTCCGACAAGCCCCTCCGTCTCCCTCTTCAAGATGTGTACAAGATCGGTGGTATTGGTACTGTTCCCGTTGGTCGTGTCGAAACTGGTGTCATCAAGGCTGGTATGGTCGTCACCTTTGCTCCCGCTAACGTCACCACTGAAGTCAAGTCCGTCGAAATGCATCACGAACAATTGGTTGAAGGTCTCCCCGGTGACAATGTTGGTTTCAACGTCAAGAACGTGTCTGTCAAGGATATCCGTCGTGGTAACGTCTGTTCCGACTCCAAGAACGACCCCGCCAAGGAATCTGGTTCTTTCACTGCTCAAGTCATTGTCCTCAACCACCCTGGTCAGTTGCCATTCAAGCTGTCTTGTCACT-TTATGCTTCTGGTCGTACTACTGGTATTGTCCTTGATT-CTGGTGATGGTGTTACCCACACTGTTCCT-ATTTATGAAGGTTATGCTC--TTCCTCATACTATC-TTGCA-TTTGGATATGGCT--GGTGGTGATGTAACTAATTGCTTGATGTCTCTCTTGGCTGAACGTGGTTATTCCTTCCATACTACTGCTGAACGTGAAATGGCTCGTGATATCAAGGAAAAGCTCTGTTATACCGCTTTTGACTTTGATGAAGAAATGC-AAACTGATGCTCAATCCTCTGGTCTCCAAAAATCTTATGAATTGCCT-GATGGTCAAGTTATTACTGTTGGT-AATGAACG-TTTCCGTGCT-CCT--GAAT-CTCTC-TTCCAACCTTC-CTTCCT-CGGT-C--TTGAATCTC--CTGGTAT-TCATC-AACCTGC-TTACAAC-TCTATCATG-AAGTGTGATGC-GAATAT-TCGTCATGA--TTT--
>AbsidiavariansCGMCC316065
TTAGAAATGC-----------------------TCTAGGTTTTGGCTTGAAAAAGTTTTCAACCTAGAAAATCTCATTCTGTG------------AACTG------TTTTTG----------------------------------------TGTGATTGCCCCGAGGAAACTTGGTTGGTGGTCATAATGAGG---------GAGTTTGAGCAAGAAAATAGACGTTTTACCGTGTAAATCCTC------------TTTTCAGGGGGGTTGCCATGGCAACGGCTTTTTTGCCTCGGCTCCCGGCGATTGTTTCTTAGTAAAG---------------TTAGTACTATTAGGTCCTCAGGGATCTGGTAGGAAACCGGTGAGTTCTTT------TGCCTA--TTTTTACT-------ATGAAC-----TGACTGACC-ATGATAAAA-AAAA-------------------GTTA-------ATATAACAACTTTCAGCAATGGATCTCTCGGCTTTCGTATCGATGAAGAACGCAGCGAATCGCGATATGTAGTGTGATCTGCCTCTAGTGAATCATCAAATCTTTGAACGCATCTTGCACCCTTTGGTATTCCATGGGGTACGCCTGTTTCAGTATCATTATAA-CC-----TCTTTGTTTCCCT-----------TTAGGGG--------GAGAAACAGCGAGGAATTTAACTGATGG-CCCTGCATTT-----------------TCCTTG-------------AGAGAGTGTCTCGGCTTTATTCTTTTGTCTAGGCG---GTTTTAATACCGGCTTCACT--TGATAATTATTTGTC-TAGTGCA----GTGAGGTACTTTCTA-----CTAAAA------------------GACCCTAGCTTCT--------AA---------------------------------------------TAAACTTGATCTG-AAATC-AGGCGGGAAGTAACGGCG-AGTG-AACAGGG-AAAAGCTCAAAGTTGGAACC-TCCTGTGCCCTAGGTCAGGCGGA-TTGTAAACTAAAGCTGT-GAAGTAGTAC-GGTTGGCCTGGTAAAAAAG--TTCCCTGGAAAGGGGCGACATAGAGGGTG-AAATCCCCGTCTTTGGCCAGAGCT-CAGTCATACGTTT-GCTTCGCTGCGAAGAGTCAGGTTGTTTGGGAATGCAGCCTAAAATGGGAGGTAGACTTCTCCTAAAGCTAAATATTGACGAAAGACCGATAGCGAACAAGTACCGTGAGGGAAAGATGAAAAGCACTTTGAAAAGAGGGTC-AAAAAGTACGTGAAATTGCTGAAAGG-GAACCGTATGAAATCAGTCTGATGTATGGGTAATCAGCCTGGGCTTTGGCCTGGGTGCAC---TTGCCCATGTAT-TAGCCTGCGACAGTTTGATT-TGGGGGAAAAAAGAGGGGGGAATGTGGCCTCGGC-TTCG-GTCGTGGTGTTATAGCCCCTTTCAAAATACCCTGGATTGGACTGAGGACTGCAGCGAG-CC-GTAA-----GGCATAA--GGTCTCGGGTGCTTTGTCTGG-GCAAAAAGTAAATCTCTGCT-TCGGGTGGTGTGCTTTTTGTTCGGGCAAAC-TCGCCTG-TTTC-TCTTAATCTCGCTTAGGTCGTAGGCATAATGATTT-TATATGAC-CCGTCTTGAAACACGGACCAAGGAGTCCACCACAGTTGCGAGTCTTTGGGTGTAAAAACTCATGGGCGTAAGGAAACTGACCAAGATATGAAGGCCTT--ATGGCTGGCAATATCCTCCGGCGAGGACG-TTTTATACTGAATTGACCGAGAGAAAGCACCTGTGATGGGACCCGAAAGATGGTGAACT-ATACTTG-AATAGGGTGAAG-CCAG-----ACCCTAGTAACGGCG-AGTG--------AACAGGG-A------------AAAGCTCAAAGTTGGAACC-TCCTGTGCCCTAGGTCAGGCGGA-TTGTAAACTAAAGCTGT-GAAGTAGTAC-GGTTGGCCTGGTAAAAAAG--TTCCCTGGAAAGGGGCGACATAGAGGGTG-AAATCCCCGTCTTTGGCCAGAGCT-CAGTCATACGTTT-GCTTCGCTGCGAAGAGTCAGGTTGTTTGGGAATGCAGCCTAAAATGGGAGGTAGACTTCTCCTAAAGCTAAATATTGACGAAAGACCGATAGCGAACAAGTACCGTGAGGGAAAGATGAAAAGCACTTTGAAAAGAGGGTC-AAAAAGTACGTGAAATTGCTGAAAGG-GAACCGTATGAAATCAGTCTGATGTATGGGTAATCAGCCTGGGCTTTGGCCTGGGTGCAC---TTGCCCATGTAT-TAGCCTGCGACAGTTTGATT-TGGGGGAAAAAAGAGGGGGGAATGTGGCCTCGGC-TTCG-GTCGTGGTGTTATAGCCCCTTTCAAAATACCCTGGATTGGACTGAGGACTGCAGCGAG-CC-GTAA-----GGCATAA--GGTCTCGGGTGCTTTGTCTGG-GCAAAAAGTAAATCTCTGCT-TCGGGTGGTGTGCTTTTTGTTCGGGCAAAC-TCGCCTG-TTTC-TCTTAATCTCGCTTAGGTCGTAGGCATAATGATTT-TATATGACC-CGTCTTGAAACACGGACCAAGGAGTCCACCACAGTTGCGAGTCTTTGGGTGTAAAAACTCATGGGCGTAAGGAAACTGACCAAGATATGAAGGCCTT--ATGGCTGGCAATATCCTCCGGCGAGGACG-TTTTATACTGAATTGACCGAGAGAAAGCACCTGTGATGGGACCCGAAAGATGGTGAACT-ATACTTG-AATAGGGTGAAG-CCAGAG----------------------------------------------------------------------------------------------------------------------------------------------------------------------------------------------------------------------------------------------------------------------------------------------------------------------------------------------------------------------------------------------------------------------------------------------------------------------------------------------------------------------------------------------------------------------------------------------------------------------------------------------------------------------------------------------------------------------------------------------------------------------GGTCAAACCCGTGAACACGCTTTGTTGGCTTTCACCCTCGGTGTCCGTCAATTGATCGTTGCCATTAACAAGATGGATTCCACCAAGTGGTCCGAACAACGCTTCAACGAAATCATCAAGGAAGTGTCTGGCTTCATCAAGAAGATCGGTTTCAACCCCAAGTCTGTCCCCTTCGTCCCCATCTCTGGCTGGCACGGTGACAACATGTTGGAAGAATCTACCAACATGCCCTGGTACAAGGGATGGAACAAGGAAACCAAGGCTGGTGCCAAGTCTGGTAAGACTCTCTTGGATGCCATCGATGCCATTGATCCTCCTCAACGTCCTTCCGACAAGCCCCTCCGTCTCCCTCTTCAAGATGTGTACAAGATCGGTGGTATTGGTACTGTCCCCGTTGGTCGTGTCGAAACTGGTATCATCAAGGCCGGTATGGTTGTCACCTTCGCTCCCGCTAACGTCACCACTGAAGTCAAGTCCGTTGAAATGCATCACGAACAATTGGTTGAAGGTCTCCCCGGTGACAACGTCGGTTTCAACGTCAAGAACGTGTCTGTCAAGGATATCCGTCGTGGTAACGTCTGCTCTGACTCCAAGAACGACCCCGCCAAGGAAGCCGGTTCCTTCACTGCCCAAGTCATTGTCCTCAACCATCCTGGTCAGTGTCTATTCAAGCTGTGTTGTCTCT-TTATGCCTCCGGTCGTACCACTGGTATTGTCTTGGATT-CTGGTGATGGTGTCACCCACACTGTGCCC-ATCTACGAAGGTTATGCTC--TCCCTCACGCCATC-TTGCG-TTTGGATATGGCT--GGTCGTGACTTGACTGACTACTTGATGCGCATCATGGCTGAACGTGGCCACTCCTTCACCACCACTGCTGAACGTGAAATCGTTCGTGATATCAAGGAAAAGTTGTGTTATACCGCCCTCGACTTTGAACAAGAAATGC-AAACTGCTGCTCAATCCTCTGCTTTGGAAAAGTCTTATGAATTGCCC-GATGGTCAAGTCATCACCATTGGT-AACGAACG-TTTCCGTGCC-CCT--GAAG-CTCTC-TTCCAACCTTC-CTTCCT-TGGT-C--TTGAATCTT--CTGGTAT-CCACG-AAACTAC-TTACAAC-TCTATCATG-AAGTGTGATGT-GGATAT-TCGTAAGGA-TCTTGT
>AbsidiavirescensCGMCC316066
TTAGAAATGG-CGGG---------GGAAGGTTCGCCCTTCCTC---------------------CCAAAATCTCTATTCTGTG------------CACCG------TTTATG----------------------------------------TGTGCTGGGCCAGCTT-----------------------------------TAACCGG---------------------CTGGGCCAGCGCGG-----------------GGCGGAGTTAG----------------------------------AATCTTGCAT----------------------GAAT----CGGATCTCCCCTGGATTTCCCCTGAATGCTTTTGACAGCTCC------GCCGAA--TCTT-ACT-------ACTAAGAC---TGACTGACCATGAAAAAAG-TAAA------------------------------CAT-AACAACTTTTAGCAATGGATCTCTCGGCTTTCGTATCGATGAAGAACGCAGCGAATCGCGATATGTAGTGTGATCTGCCTCTAGTGAATCATCAAATCTTTGAACGCATCTTGCACCCTTTGGTATTCCAAAGGGTACGCCTGTTTCAGTATCATTATAA-CC-----TCTCT--CCCCAAGG------CTTTTTGGCC---------ATAGGGGGGAAAGAGCATAACTGGTGG-CCCAGCGCTC---------C-------TCTTGT-------------GGGAGTTGTCTCGGCTGGAATAA----------------------TTGTCGCAAGGGTAGGCCAAAA----GGTC-TTTCGCACTTGAT-AAATCTGATTTG-----TTATAGTGTGGGGATT--------GGTTTGACCAAGT--------TTGCGGCTACCCCTT--------------------------------TACCTTTGATCTG-AAATC-AGGCGGGAAGTAACGGCG-AGTG-AACAGGG-AAAAGCTCAAAGTTGGAAGC-TCCTGG-CCCTAGGCTAGGCGCA-TTGTAAACTAAAGCTGT-AAAGTAGTTC-GGTTGGCCTGGTAAAAAAG--TTCCCTGGAATGGGGCGACATGGAGGGTG-AAATCCCCGTCTTTGGCCAGAGCT-CAGCTGTGCGTTT-GCTTTGCTGCGAAGAGTCAGGTTGTTTGGGAATGCAGCCTAAAATGGGAGGTAGACTTCTCCTAAAGCTAAATATTGACGAAAGACCGATAGCGAACAAGTACCGTGAGGGAAAGATGAAAAGCACTTTGAAAAGAGGGTC-AAAAAGTACGTGAAATTGCTAAAAGG-GAACCGTATGAAATCAGCCTGATGTGTGGGTAATCAGCCTGGGCTTCGGCCTGGGTGCAC---TTGCCCATGTAT-TAGCCTGCGACAGTTTGACC-TGGGGGAAAAAAGATGGGGGAATGTGGCCTCGGC-TTCG-GTCGTGGTGTTATAGCCCCTGTCAAAATACCTTGGGTTGGACTGAGGACTGCAGCGAG-CC-GTAA-----GGCATGG--GTCTC-GGGCGCTCTGTCTCG-GCGAAAAGTGAATCTCTGCC-TCGGGTGGTGCGCTTTTCGTCAGGGCAGAC-CCGTCTGTTTCT-TCTTTCTCTCGCTTAGGTCGTAGGCATAATGATTT-TATATGAC-CCGTCTTGAAACACGGACCAAGGAGTCCACCATAGTTGCGAGTCTTTGAGTGTAAAAACCCATGGGCGTAAGGAAACTGACCAAGATATGAAGGCT----TCGGCTGGCAATATCCTCCGGCGAGGACG--TTTTAACTGAATTGACCGAGAGAAAGCACCTATGATGGGACCCGAAAGATGGTGAACT-ATACTTG-AATAGGGTGAAG-CCAG-----ACCCCAGTAACGGCG-AGTG--------AACAGGG-A------------AAAGCTCAAAGTTGGAAGC-TCCTGG-CCCTAGGCTAGGCGCA-TTGTAAACTAAAGCTGT-AAAGTAGTTC-GGTTGGCCTGGTAAAAAAG--TTCCCTGGAATGGGGCGACATGGAGGGTG-AAATCCCCGTCTTTGGCCAGAGCT-CAGCTGTGCGTTT-GCTTTGCTGCGAAGAGTCAGGTTGTTTGGGAATGCAGCCTAAAATGGGAGGTAGACTTCTCCTAAAGCTAAATATTGACGAAAGACCGATAGCGAACAAGTACCGTGAGGGAAAGATGAAAAGCACTTTGAAAAGAGGGTC-AAAAAGTACGTGAAATTGCTAAAAGG-GAACCGTATGAAATCAGCCTGATGTGTGGGTAATCAGCCTGGGCTTCGGCCTGGGTGCAC---TTGCCCATGTAT-TAGCCTGCGACAGTTTGACC-TGGGGGAAAAAAGATGGGGGAATGTGGCCTCGGC-TTCG-GTCGTGGTGTTATAGCCCCTGTCAAAATACCTTGGGTTGGACTGAGGACTGCAGCGAG-CC-GTAA-----GGCATGG--GTCTC-GGGCGCTCTGTCTCG-GCGAAAAGTGAATCTCTGCC-TCGGGTGGTGCGCTTTTCGTCAGGGCAGAC-CCGTCTGTTTCT-TCTTTCTCTCGCTTAGGTCGTAGGCATAATGATTT-TATATGACC-CGTCTTGAAACACGGACCAAGGAGTCCACCATAGTTGCGAGTCTTTGAGTGTAAAAACCCATGGGCGTAAGGAAACTGACCAAGATATGAAGGCT----TCGGCTGGCAATATCCTCCGGCGAGGACG--TTTTAACTGAATTGACCGAGAGAAAGCACCTATGATGGGACCCGAAAGATGGTGAACT-ATACTTG-AATAGGGTGAAG-CCAGAG----------------------------------------------------------------------------------------------------------------------------------------------------------------------------------------------------------------------------------------------------------------------------------------------------------------------------------------------------------------------------------------------------------------------------------------------------------------------------------------------------------------------------------------------------------------------------------------------------------------------------------------------------------------------------------------------------------------------------------------------------------------------GGTCAAACCCGTGAACACGCTTTGTTGGCTTTCACCCTCGGTGTCCGTCAATTGATCGTCGCCATTAACAAGATGGATTCTACCAAGTGGTCCGAACAACGCTTCAACGAAATCATCAAGGAAGTGTCTGGCTTCATCAAGAAGATCGGTTTCAACCCCAAGTCTGTCCCCTTCGTCCCCATCTCTGGCTGGCACGGTGACAACATGTTGGAAGAATCTAACAACATGCCCTGGTACAAGGGATGGAACAAGGAAACCAAGGCTGGTGCCAAGGCTGGTAAGACTCTCTTGGATGCCATCGATGCCATTGATCCTCCTCAACGTCCTTCCGACAAGCCCCTCCGTCTCCCTCTTCAAGATGTGTACAAGATCGGTGGTATTGGTACTGTCCCCGTCGGTCGTGTCGAAACTGGTGTCATCAAGGCCGGTATGGTCGTCACCTTCGCTCCCGCTAACGTCACCACTGAAGTCAAGTCCGTCGAAATGCATCACGAACAATTGGTTGAAGGTCTCCCCGGTGACAACGTCGGTTTCAACGTCAAGAACGTCTCCGTCAAGGATATCCGTCGTGGTAACGTCTGCTCTGACTCCAAGAACGACCCCGCCAAGGAAGCCGGTTCCTTCACTGCCCAAGTCATTGTCCTTAACCATCCTGGTCAGTGTCCATTCAAGCTGTGCTCTCTCT-TTATGCTTCCGGTCGTACCACTGGTATTGTCTTGGATT-CTGGTGATGGTGTCACCCACACTGTCCCC-ATCTATGAAGGTTACTCTC--TCCCTCACGCCATC-TTGCG-TTTGGACATGGCT--GGCCGTGACTTGACTGATTACTTGATGCGCATCTTGGCTGAACGTGGTCACTCTTTCACCACCACTGCTGAACGTGAAATCGTCCGTGATATCAAGGAAAAGTTATGTTATACCGCTCTCGACTTTGAACAAGAAATGC-AAACTGCTGCTCAATCCTCTGCCTTGGAAAAGTCTTATGAATTGCCT-GATGGTCAAGTCATCACTGTTGGT-AACGAACG-TTTCCGTGCC-CCT--GAAG-CTCTC-TTCCAACCTTC-TTTCCT-CGGT-C--TTGAATCTG--CTGGTAT-CCATG-AAACTAC-TTACAAC-TCTATCATG-AAGTGTGATGT-GGATAT-TCGTAAGGA--CTTGT
>AbsidiavirescensCGMCC316067
TTAGAAATGG---------------CGGGGGAAGGTTCGCCCTTCCTC----------------CCAAAATCTCTATTCTGTG------------CACCG------TTTATG----------------------------------------TGTGCTGGGCCAGCTTTAAC-------------------------------CGGCTGG-------------------------GCCAGCGCGG-----------------GGCGGAGTTAG----------------------------------AATCTTGCAT----------------------GAAT----CGGATCTCCCCTGGATTTCCCCTGAATGCTTTTGACAGCTCC------GCCGAA--TCTT-ACT-------ACTAAGAC---TGACTGACC-ATGAAAAAA-GTAA------------------------------ACATAACAACTTTTAGCAATGGATCTCTCGGCTTTCGTATCGATGAAGAACGCAGCGAATCGCGATATGTAGTGTGATCTGCCTCTAGTGAATCATCAAATCTTTGAACGCATCTTGCACCCTTTGGTATTCCAAAGGGTACGCCTGTTTCAGTATCATTATAA-CC-----TCTCT--CCCCAAGG------CTTTTTGGCC---------ATAGGGGGGAAAGAGCATAACTGGTGG-CCCAGCGCTC-----------------CTCTTG------------TGGGAGTTGTCTCGGCTGGAAT----------------------AATTGTCGCAAGGGTAGGCCAAAA----GGTC-TTTCGCACTTGAT-AAATCTGATTTG-----TTATAGTGTGGGGATT--------GGTTTGACCAAGT--------TTGCGGCTACCCCTT--------------------------------TACCTTTGATCTG-AAATC-AGGCGGGAAGTAACGGCG-AGTG-AACAGGG-AAAAGCTCAAAGTTGGAAGC-TCCTGG-CCCTAGGCTAGGCGCA-TTGTAAACTAAAGCTGT-AAAGTAGTTC-GGTTGGCCTGGTAAAAAAG--TTCCCTGGAATGGGGCGACATGGAGGGTG-AAATCCCCGTCTTTGGCCAGAGCT-CAGCTGTGCGTTT-GCTTTGCTGCGAAGAGTCAGGTTGTTTGGGAATGCAGCCTAAAATGGGAGGTAGACTTCTCCTAAAGCTAAATATTGACGAAAGACCGATAGCGAACAAGTACCGTGAGGGAAAGATGAAAAGCACTTTGAAAAGAGGGTC-AAAAAGTACGTGAAATTGCTAAAAGG-GAACCGTATGAAATCAGCCTGATGTATGGGTAATCAGCCTGGGCTTCGGCCTGGGTGCAC---TTGCCCATGTAT-TAGCCTGCGACAGTTTGACC-TGGGGGAAAAAAGATGGGGGAATGTGGCCTCGGC-TTCG-GTCGTGGTGTTATAGCCCCTGTCAAAATACCTTGGGTTGGACTGAGGACTGCAGCGAG-CC-GTAA-----GGCATGG--GTCTC-GGGCGCTCTGTCTCG-GCGAAAAGTGAATCTCTGCC-TCGGGTGGTGCGCTTTTCGTCAGGGCAGAC-CCGTCTGTTTCT-TCTTTCTCTCGCTTAGGTCGTAGGCATAATGATTT-TATATGAC-CCGTCTTGAAACACGGACCAAGGAGTCCACCATAGTTGCGAGTCTTTGAGTGTAAAAACCCATGGGCGTAAGGAAACTGACCAAGATATGAAGGCT----TCGGCTGGCAATATCCTCCGGCGAGGACG--TTTTAACTGAATTGACCGAGAGAAAGCACCTATGATGGGACCCGAAAGATGGTGAACT-ATACTTG-AATAGGGTGAAG-CCAG-----ACCCCAGTAACGGCG-AGTG--------AACAGGG-A------------AAAGCTCAAAGTTGGAAGC-TCCTGG-CCCTAGGCTAGGCGCA-TTGTAAACTAAAGCTGT-AAAGTAGTTC-GGTTGGCCTGGTAAAAAAG--TTCCCTGGAATGGGGCGACATGGAGGGTG-AAATCCCCGTCTTTGGCCAGAGCT-CAGCTGTGCGTTT-GCTTTGCTGCGAAGAGTCAGGTTGTTTGGGAATGCAGCCTAAAATGGGAGGTAGACTTCTCCTAAAGCTAAATATTGACGAAAGACCGATAGCGAACAAGTACCGTGAGGGAAAGATGAAAAGCACTTTGAAAAGAGGGTC-AAAAAGTACGTGAAATTGCTAAAAGG-GAACCGTATGAAATCAGCCTGATGTATGGGTAATCAGCCTGGGCTTCGGCCTGGGTGCAC---TTGCCCATGTAT-TAGCCTGCGACAGTTTGACC-TGGGGGAAAAAAGATGGGGGAATGTGGCCTCGGC-TTCG-GTCGTGGTGTTATAGCCCCTGTCAAAATACCTTGGGTTGGACTGAGGACTGCAGCGAG-CC-GTAA-----GGCATGG--GTCTC-GGGCGCTCTGTCTCG-GCGAAAAGTGAATCTCTGCC-TCGGGTGGTGCGCTTTTCGTCAGGGCAGAC-CCGTCTGTTTCT-TCTTTCTCTCGCTTAGGTCGTAGGCATAATGATTT-TATATGACC-CGTCTTGAAACACGGACCAAGGAGTCCACCATAGTTGCGAGTCTTTGAGTGTAAAAACCCATGGGCGTAAGGAAACTGACCAAGATATGAAGGCT----TCGGCTGGCAATATCCTCCGGCGAGGACG--TTTTAACTGAATTGACCGAGAGAAAGCACCTATGATGGGACCCGAAAGATGGTGAACT-ATACTTG-AATAGGGTGAAG-CCAGAG----------------------------------------------------------------------------------------------------------------------------------------------------------------------------------------------------------------------------------------------------------------------------------------------------------------------------------------------------------------------------------------------------------------------------------------------------------------------------------------------------------------------------------------------------------------------------------------------------------------------------------------------------------------------------------------------------------------------------------------------------------------------GGTCAAACCCGTGAACACGCTTTGTTGGCTTTCACCCTCGGTGTCCGTCAATTGATCGTCGCCATTAACAAGATGGATTCTACCAAGTGGTCCGAACAACGCTTCAACGAAATCATCAAGGAAGTGTCTGGCTTCATCAAGAAGATCGGTTTCAACCCCAAGTCTGTCCCCTTCGTCCCCATCTCTGGCTGGCACGGTGACAACATGTTGGAAGAATCTAACAACATGCCCTGGTACAAGGGATGGAACAAGGAAACCAAGGCTGGTGCCAAGGCTGGTAAGACTCTCTTGGATGCCATCGATGCCATTGATCCTCCTCAACGTCCTTCCGACAAGCCCCTCCGTCTCCCTCTTCAAGATGTGTACAAGATCGGTGGTATTGGTACTGTCCCCGTCGGTCGTGTCGAAACTGGTGTCATCAAGGCCGGTATGGTCGTCACCTTCGCTCCCGCTAACGTCACCACTGAAGTCAAGTCCGTCGAAATGCATCACGAACAATTGGTTGAAGGTCTCCCCGGTGACAACGTCGGTTTCAACGTCAAGAACGTCTCCGTCAAGGATATCCGTCGTGGTAACGTCTGCTCTGACTCCAAGAACGACCCCGCCAAGGAAGCCGGTTCCTTCACTGCCCAAGTCATTGTCCTTAACCATCCTGGTCAGTGTCCATTCAAGCTGTGCTCTCTCT-TTATGCTTCCGGTCGTACCACTGGTATTGTCTTGGATT-CTGGTGATGGTGTCACCCACACTGTCCCC-ATCTATGAAGGTTACTCTC--TCCCCCACGCCATC-TTGCG-TTTGGACATGGCT--GGCCGTGACTTGACTGATTACTTGATGCGCATCTTGGCTGAACGTGGTCACTCCTTCACCACCACTGCTGAACGTGAAATCGTCCGTGATATCAAGGAAAAGTTATGTTATACCGCTCTCGACTTTGAACAAGAAATGC-AAACTGCTGCTCAATCCTCTGCCTTGGAAAAGTCTTATGAATTGCCT-GATGGTCAAGTCATCACTGTTGGT-AACGAACG-TTTCCGTGCC-CCT--GAAG-CTCTC-TTCCAACCTTC-TTTCCT-CGGT-C--TTGAATCTG--CTGGTAT-CCATG-AAACTAC-TTACAAC-TCTATCATG-AAGTGTGATGT-GGATAT-TCGTAAGGA--CTTGT
>AbsidiaxinjiangensisCGMCC316107
---------------------------------------------------------------------------------TG-------------------------------------------------------------------------------------------------------------------------------------------------------------CCCTG-----------------GGTTAACCCG-----------------------------------CCACTTCCTT--TGGGA---------------TGAG--GTTATGGTTGCCC------------------------------A------GAGTTT--TTAT-ACT-------ATTT-------TGACTGAA-------AAAC-GAAA----------------ATTGTTAATTTTA-ATA-AACAACTTTCAGCAATGGATCTCTCGGCTTTCGTATCGATGAAGAACGCAGCAAATCGCGATATGTAGTGTGACTTGCCTATAGTGAATCATCAAATCTTTGAACGCATCTTGCACCTTTGGGTATTCCTGAAGGTACGCCTGTTTCAGTATCATTTTAT-CT-----TCTCT--CTCAAAAAATTTGTTTTTTTTGGC--------------AGTGAAAAATC---ACCATTGGCCCTTGAGACCCGAGATAGAA-------TTTATT-----------CTCCTCGGCTTCACGGCTTAAAT------TCTCGGTT------------TATATTTGACT---GACACT----TACC-TTTTG------GTAAAATTTCTGCTT-----TAAAAGATGTGT------------TGCCATATTATGG--------AACCTGGCCTCGGCCCAAATTTT------------------------AAATCTTGATCTG-AAATC-A----------------------------------------------------------------------------------------------------------------------------------------------------------------------------------------------------------------------------------------------------------------------------------------------------------------------------------------------------------------------------------------------------------------------------------------------------------------------------------------------------------------------------------------------------------------------------------------------------------------------------------------------------------------------------------------------------------------------------------------------------------------------------------------------------------------------------------------------------------------------------------------------------------------------------------------------------------------------------------------------------------------------------------------------------------------------------------------------------------------------------------------------------------------------------------------------------------------------------------------------------------------------------------------------------------------------------------------------------------------------------------------------------------------------------------------------------------------------------------------------------------------------------------------------------------------------------------------------------------------------------------------------------------------------------------------------------------------------------------------------------------------------------------------------------------------------------------------------------------------------------------------------------------------------------------------------------------------------------------------------------------------------------------------------------------------------------------------------------------------------------------------------------------------------------------------------------------------------------------------------------------------------------------------------------------------------------------------------------------------------------------------------------------------------------------------------------------------------------------------------------------------------------------------------------------------------------------------------------------------------------------------------------------------------------------------------------------------------------------------------------------------------------------------------------------------------------------------------------------------------------------------------------------------------------------------------------------------------------------------------------------------------------------------------------------------------------------------------------------------------------------------------------------------------------------------------------------------------------------------------------------------------------------------------------------------------------------------------------------------------------------------------------------------------------------------------------------------------------------------------------------------------------------------------------------------------------------------------------------------------------------------------------------------------------------------------------------------------------------------------------------------------------------------------------------------------------------------------------------------------------------------------------------------------------------------------------
>AbsidiayunnanensisXY09528
-TAAAAATGC----------------------TGGGCTATTTTCTTTGGAAGATAG--------TTCTCCTATTTTTTCTGTG------------CACTG------TTTTTT----------------------------------------TGGCTGTAAAATTTATTTTTTA-----------------------------TGGCCG-------------------------------CTCTG-----------------GGCATGATCT-----------------------------------TTTTTTCCCT--CGGGA---------------AAAA---ATAGGATTGCCC-------------------------------------GGTTTA--TTAT-ACT-------ATTT-------CGACTGAAC---CAAACAA-GAAA----------------TTTGTTAATT----AGA-AACAACTTTCAGCAATGGATCTCTCGGCTTTCGTATCGATGAAGAACGCAGCAAATCGCGATATGTAGTGTGATCTGCCCATAGTGAATCATCAAATTTTTGAACGCATCTTGCACCCTTGGGTATTCCTGAGGGTACGCCTGTTTCAGTATCATTCTAA-CT-----TCTTT--TCCTCATA---------ATTGGGG-------------GTAGGAAAAATC---ACCATTGGCCTGATAGAATGCG--------------TTTTTG-------------ACGCGTTTATTTGGCTTGAAT---ATGACTCGGTT-----------------TTGACT--GAGTAGT----TACC-TTTTG------GT-AG-TGAATTCTG-----CAAAAAAGTAAACTCTTATGAAAAAACTCGGGCTTTA--------TGCCCAAAACTCA----------------------------------TACACTTGATCTG-AAATC-AG----------------------------------------------------------------------------------------------------------------------------------------------------------------------------------------------------------------------------------------------TTGGAGGTAAATCTCTCCTAAAGCTAAATATTGACGAAAGACCGATAGCGAACAAGTACCGTGAGGGAAAGATGAAAAGCACCTTGAAAAGGGGGTC-AAAAAGTACGTGAAATTGCTGAAAGG-GAACCGTATGAAATCAGCTTGGCCGTTTGGTAATCAGCCTAGACTTTGGTTTGGGTGCAC---TTGCCATTTGGTACAGCCTGCGACAATTTGATT-TGGAGGAAAAAATGAGAGAGAATGTGGCCTTGTC-TTCG-GGGGAGGTGTTATAGCTCTTTTAAAAATACTCTGGATTGGATTGAGGATCGCAGCGAG-CC-TTTA-----GGGATGA--ACTGT-GGGCGCTTGGCGGTT-GTTAGGGAGAAATTTCTATT-T-AGGTAGTGTCTTCTTCATAACTGTCAAC-TCGCTTACTTTT-TCTTTTTCTCGCTTAGGTCGCAGGCATAATGATTT-TATATGAC-C-------------------------------------------------------------------------------------------------------------------------------------------------------------------------------------------------------------------------------------------------------------------------------------------------------------------------------------------------------------------------------------------------------------------------------------------------------------------------------------------TTGGAGGTAAATCTCTCCTAAAGCTAAATATTGACGAAAGACCGATAGCGAACAAGTACCGTGAGGGAAAGATGAAAAGCACCTTGAAAAGGGGGTC-AAAAAGTACGTGAAATTGCTGAAAGG-GAACCGTATGAAATCAGCTTGGCCGTTTGGTAATCAGCCTAGACTTTGGTTTGGGTGCAC---TTGCCATTTGGTACAGCCTGCGACAATTTGATT-TGGAGGAAAAAATGAGAGAGAATGTGGCCTTGTC-TTCG-GGGGAGGTGTTATAGCTCTTTTAAAAATACTCTGGATTGGATTGAGGATCGCAGCGAG-CC-TTTA-----GGGATGA--ACTGT-GGGCGCTTGGCGGTT-GTTAGGGAGAAATTTCTATT-T-AGGTAGTGTCTTCTTCATAACTGTCAAC-TCGCTTACTTTT-TCTTTTTCTCGCTTAGGTCGCAGGCATAATGATTT-TATATGACC---------------------------------------------------------------------------------------------------------------------------------------------------------------------------------------------------------------------------------------------------------------------------------------------------------------------------------------------------------------------------------------------------------------------------------------------------------------------------------------------------------------------------------------------------------------------------------------------------------------------------------------------------------------------------------------------------------------------------------------------------------------------------------------------------------------------------------------------------------------------------------------------------------------------------------------------------------------------------------------------------------------------------------------------------------------------------------------------------------------------------------------------------------------------------------------------------------------------------------------------------------------------------------------------------------------------------------------------------------------------------------------------------------------------------------------------------------------------------------------------------------------------------------------------------------------------------------------------------------------------------------------------------------------------------------------------------------------------------------------------------------------------------------------------------------------------------------------------------------------------------------------------------------------------------------------------------------------------------------------------------------------------------------------------------------------------------------------------------------------------------------------------------------------------------------------------------------------------
>AbsidiayunnanensisCGMCC316259
TTAAAAATGC---------------------TGGGCTATTTTTCTTTTGGGAAGATAG------TTCTCCTATTTTTTCTGTG------------CACTG------TTTTTT----------------------------------------TTTGGCTGTAAAAAATTTATTTTTTTA------------------------CGGCCG-------------------------------CTCTG-----------------GGCATGATCT-----------------------------------TTTTTTCCCT--CGGGA---------------AAAA---ATAGGATTGCCC-------------------------------------GGTTTA--TTAT-ACT-------ATTT-------CGACTGAAC---CAAACAA-GAAA----------------TTTGTTAATT----AGA-AACAACTTTCAGCAATGGATCTCTCGGCTTTCGTATCGATGAAGAACGCAGCAAATCGCGATATGTAGTGTGATCTGCCCATAGTGAATCATCAAATTTTTGAACGCATCTTGCACCCTTGGGTATTCCTGAGGGTACGCCTGTTTCAGTATCATTCTAA-CT-----TCTTT-TCCTCATCA---------TTGGGGG--------------TAGGAAAAATC---ACCATTGGCCTGATAGAATGCG--------------TTTTTG-------------ACGCGTTTATTTGGCTTGAAT---ATGACTCGGTT-----------------TTGACT--GAGTAGT----TACC-TTTTG------GT-AG-TGAATTCTG-----CAAAAAAGT-----------------------------------------------------------------------------------AAACTCTTATGAAAAAACTCGGGC----AGTAACGGCG-AGTG-AACAGGG-AAAAGCTCAAAGTTGGAACC-TCCTAG-CCTTAGGTTAGGCGGA-TTGTAAACTAAAGTTCT-TGAGTAGTTT-GGCTGGCTCGGTAAATAAG--TTCTCTGGAAAGGGACGACAAAGAGGGTG-AAATCCCCGTTTTTGGCCGAAGCT-TAGTCTTGCGTTT-GCTTGGGAATGAAGAGTCAGGTTGTTTGGTATTGCAGCCTAAAGTTGGAGGTAAATCTCTCCTAAAGCTAAATATTGACGAAAGACCGATAGCGAACAAGTACCGTGAGGGAAAGATGAAAAGCACCTTGAAAAGGGGGTC-AAAAAGTACGTGAAATTGCTGAAAGG-GAACCGTATGAAATCAGCTTGGCCGTTTGGTAATCAGCCTAGACTTTGGTTTGGGTGCAC---TTGCCATTTGGTACAGCCTGCGACAATTTGATT-TGGAGGAAAAAATGAGAGAGAATGTGGCCTTGTC-TTCG-GGGGAGGTGTTATAGCTCTTTTAAAAATACTCTGGATTGGATTGAGGATCGCAGCGAG-CC-TTTA-----GGGATGA--ACTGT-GGGCGCTTGGTGGTT-GTTAGGGAGAAATTTCTATT-T-AGGTAGTGTCTTCTTCACAACTATCAAC-TCGCTTACTTTT-TCTTTTTCTCGCTTAGGTCGCAGGCATAATGATTT-TATATGAC-C----------------------------------------------------------------------------------------------------------------------------------------------------------------------------------------------------------------------------CCCTAGTAACGGCG-AGTG--------AACAGGG-A------------AAAGCTCAAAGTTGGAACC-TCCTAG-CCTTAGGTTAGGCGGA-TTGTAAACTAAAGTTCT-TGAGTAGTTT-GGCTGGCTCGGTAAATAAG--TTCTCTGGAAAGGGACGACAAAGAGGGTG-AAATCCCCGTTTTTGGCCGAAGCT-TAGTCTTGCGTTT-GCTTGGGAATGAAGAGTCAGGTTGTTTGGTATTGCAGCCTAAAGTTGGAGGTAAATCTCTCCTAAAGCTAAATATTGACGAAAGACCGATAGCGAACAAGTACCGTGAGGGAAAGATGAAAAGCACCTTGAAAAGGGGGTC-AAAAAGTACGTGAAATTGCTGAAAGG-GAACCGTATGAAATCAGCTTGGCCGTTTGGTAATCAGCCTAGACTTTGGTTTGGGTGCAC---TTGCCATTTGGTACAGCCTGCGACAATTTGATT-TGGAGGAAAAAATGAGAGAGAATGTGGCCTTGTC-TTCG-GGGGAGGTGTTATAGCTCTTTTAAAAATACTCTGGATTGGATTGAGGATCGCAGCGAG-CC-TTTA-----GGGATGA--ACTGT-GGGCGCTTGGTGGTT-GTTAGGGAGAAATTTCTATT-T-AGGTAGTGTCTTCTTCACAACTATCAAC-TCGCTTACTTTT-TCTTTTTCTCGCTTAGGTCGCAGGCATAATGATTT-TATATGACC---------------------------------------------------------------------------------------------------------------------------------------------------------------------------------------------------------------------------------------------------------------------------------------------------------------------------------------------------------------------------------------------------------------------------------------------------------------------------------------------------------------------------------------------------------------------------------------------------------------------------------------------------------------------------------------------------------------------------------------------------------------------------------------------------------------------------------------------------------------------------------------------------------------------------------------------------------------------------------------------------------------------------------------------------------------------------------------------------------------------------------------------------------------------------------------------------------------------------------------------------------------------------------------------------------------------------------------------------------------------------------------------------------------------------------------------------------------------------------------------------------------------------------------------------------------------------------------------------------------------------------------------------------------------------------------------------------------------------------------------------------------------------------------------------------------------------------------------------------------------------------------------------------------------------------------------------------------------------------------------------------------------------------------------------------------------------------------------------------------------------------------------------------------------------------------------------------------------
>AbsidiazonataCGMCC316033
TTAAAAATGC---------------------TGGGCTCACTCTTTTGGGAGT------------CTCAACTTTTTATTCTGTG------------CACCG------TTAATT----------------------------------------TGGGGGA--------------------------------------------AACCCCG------------------------------CCCTG-----------------GGTTGGTTCG-----------------------------------CTTTTTCCTT--TGGGA---------------GATT---GTTCGGCCGCCCAGAT---------------------------------CAATTA--TTAT-ACT-------ATTA-------TGACTGAAC---CATAACA-GAAA-----------------TTGTTAACAT---ATA-AACAACTTTCAGCAATGGATCTCTCGGCTTTCGTATCGATGAAGAACGCAGCAAATCGCGATATGTAGTGTGATCTGCCTATAGTGAATCATCAAATCTTTGAACGCATCTTGCACCTCTGGGTATTCCTGGAGGTACGCCTGTTTCAGTATCATTATAA-CT-----TCTTC--CCATACTA---------TTTGGGT----------------GGAAAAATT---ACTACTGGCCCTTGAGGAAAGGGTGGATT-------TCATCC-------------GCCCGCCTTCACGGCTTAAAT--ATGATCTGGTTC--------------TTTTTAACC--GGCTAGT----TACC-TTTTG------GT-AGATTCATCTTT-----CAAAAA------------------AAACCTAGTCAGC--------TAAAAAAACCCCCCATCATTCAA------------------------AAAACTTGATCTG-AAATC-AGGCGGGAAGTAACGGCG-AGTG-AACAGGG-AAAAGCTCAAAGTTGGAACC-TCCTGG-CCCTAGGCCTGGCGGA-TTGTAAACTAAAGCTTT-CGAGTAGCTC-GGCTAGCCCAGTAAATAAG--TTCTCTGGAAAGGGACGACAAAGAGGGTG-AAATCCCCGTTTTTGGCTGGAGCA-TAGTCCTGCGTTT-GCTTGGAAGTGAAGAGTCAGGTTGTTTGGTATTGCAGCCTAAAGCTGGAGGTAAATCTCTCCTAAAGCTAAATATTGACGAAAGACCGATAGCGAACAAGTACCGTGAGGGAAAGATGAAAAGCACCTTGAAAAGGGGGTC-AAAAAGTACGTGAAATTGCTGAAAGG-GAACCGTATGAAATCAGCCTGTCTCTTTGGTAATCAGCCTGGACTTTGGTCTGGGTGCAC---TTGCCAGTGAGT-CAGCCTACGACAATTTGACC-TGGGGGAAAAAATCAGGGGGAATGTGGCCTCGGC-TTCG-GTTGAGGTGTTATAGCCCCTTGAAAAATACTCTGGGTTGGATTGAGGACTGCAGCGAG-CC-TTCT-----GGGATGA--ACTGT-GGGTGCTTGGTCGTA-GCTAGGAAGAAATCTCTATC-TCTGGTAGTGTCTTTTTAGCTGTGGTCAAC-TCGCCTACTTTT-TCTTTTTCTCGCTTAGGTCGTAGGCATAATGATTT-TATATGAC-CCGTCTTGAAACACGGACCAAGGAGTCCACCATGGTTGCGAGTCTTTGGGTGTAAAAACTCATGGGCGGAAGGAAACTGACCAAGATATGAAGGC-CGC-AAGGCTGGCAATATCCTCCAGCGAGGACG-TTTTATACTGAATTGACTGAGAGAAAGCAATCATGATGGGACCCGAAAGATGGTGAACT-ATACTTG-AATAGGGTGAAG-CCAG-----ACCCTAGTAACGGCG-AGTG--------AACAGGG-A------------AAAGCTCAAAGTTGGAACC-TCCTGG-CCCTAGGCCTGGCGGA-TTGTAAACTAAAGCTTT-CGAGTAGCTC-GGCTAGCCCAGTAAATAAG--TTCTCTGGAAAGGGACGACAAAGAGGGTG-AAATCCCCGTTTTTGGCTGGAGCA-TAGTCCTGCGTTT-GCTTGGAAGTGAAGAGTCAGGTTGTTTGGTATTGCAGCCTAAAGCTGGAGGTAAATCTCTCCTAAAGCTAAATATTGACGAAAGACCGATAGCGAACAAGTACCGTGAGGGAAAGATGAAAAGCACCTTGAAAAGGGGGTC-AAAAAGTACGTGAAATTGCTGAAAGG-GAACCGTATGAAATCAGCCTGTCTCTTTGGTAATCAGCCTGGACTTTGGTCTGGGTGCAC---TTGCCAGTGAGT-CAGCCTACGACAATTTGACC-TGGGGGAAAAAATCAGGGGGAATGTGGCCTCGGC-TTCG-GTTGAGGTGTTATAGCCCCTTGAAAAATACTCTGGGTTGGATTGAGGACTGCAGCGAG-CC-TTCT-----GGGATGA--ACTGT-GGGTGCTTGGTCGTA-GCTAGGAAGAAATCTCTATC-TCTGGTAGTGTCTTTTTAGCTGTGGTCAAC-TCGCCTACTTTT-TCTTTTTCTCGCTTAGGTCGTAGGCATAATGATTT-TATATGACC-CGTCTTGAAACACGGACCAAGGAGTCCACCATGGTTGCGAGTCTTTGGGTGTAAAAACTCATGGGCGGAAGGAAACTGACCAAGATATGAAGGC-CGC-AAGGCTGGCAATATCCTCCAGCGAGGACG-TTTTATACTGAATTGACTGAGAGAAAGCAATCATGATGGGACCCGAAAGATGGTGAACT-ATACTTG-AATAGGGTGAAG-CCAGAG----------------------------------------------------------------------------------------------------------------------------------------------------------------------------------------------------------------------------------------------------------------------------------------------------------------------------------------------------------------------------------------------------------------------------------------------------------------------------------------------------------------------------------------------------------------------------------------------------------------------------------------------------------------------------------------------------------------------------------------------------------------------GGTCAAACCCGTGAACACGCTTTGTTGGCTTTCACCCTCGGTGTCCGTCAATTGATTGTCGCTATCAACAAGATGGATTCCACCAAGTGGTCCGAACAACGTTTCAACGAAATCATCAAGGAAGTCTCTGGTTTCATCAAGAAGATCGGTTTCAACCCCAAGTCTGTCCCCTTCGTCCCCATCTCTGGCTGGCACGGTGACAACATGTTGGACGAATCCACCAACATGCCCTGGTACAAGGGATGGAACAAGGAAACCAAGGCTGGTGCCAAGTCTGGTAAGACTCTCTTGGATGCCATTGATGCCATTGATCCCCCTACCCGTCCTTCCGACAAGCCCCTCCGTCTCCCTCTCCAAGATGTTTACAAGATCGGTGGTATTGGTACTGTCCCCGTTGGTCGTGTCGAAACTGGTGTCATCAAGGCCGGTATGGTCGTCACCTTCGCTCCTGCTAACGTCACCACTGAAGTCAAGTCCGTCGAAATGCATCACGAACAATTGGTTGAAGGTCTCCCCGGTGACAACGTCGGTTTCAACGTCAAGAACGTCTCCGTCAAGGATATCCGTCGTGGTAACGTCTGTTCCGACTCCAAGAACGACCCCGCCAAGGAATCTGGCTCCTTCACTGCCCAAGTCATTGTCCTCAACCACCCTGGTCAGTCCAAATCCAAGCTGTCCTTTCKCT-TTATGCYTCTGGTCGTACTACTGGTATTGTGCTCGACT-CTGGTGATGGTGTTACCCATACTGTACCT-ATCTATGAAGGCTATGCCC--TCCCYCACGCTATC-TTGCG-TTTGGATATGGCK--GGTCGTGACTTGACTGACTACTTGATGCGCATCWTGGCTGAACGTGGTCACTCTTTCACCACCACTGCTGAACGTGAAATTGTCCGTGATATCAAAGAAAAGCTCTGTTATACCGCCCTCGACTTTGAACAAGAAATGC-AAACTGCTGCTCAATCTTCTGCTCTCGAAAAGTCTTAYGAGTTGCCC-GATGGTCAAGTCATCACTGTTGGT-AACGAACG-GTTCCGTGCY-CCT--GAAG-CWCTC-TTCCGTCCTTC-TYTCCT-TGGC-A--GYGAATCTT--CTGGTAT-TCAYG-AAACTAC-TTACAAC-TCTATCATG-AAGTGCGATGT-GGATAT-TCGTAAGGA--CTTGT
>AbsidiazygosporaRSPG_214
[truncated: 48,054 more chars]
